# Supplementary material for: Reconstruction and modeling protein translocation and compartmentalization in Escherichia coli at the genome-scale
Source: BMC Syst Biol. 2014 Sep 18;8:110. doi: 10.1186/s12918-014-0110-6 (PMC4177180; doi:10.1186/s12918-014-0110-6)
Supplement: Additional file 2 — Supplemental Tables. Tables describing the changes and numbers used during reconstruction compiled into a single excel file. The table of contents is listed on the first sheet. [file 12918_2014_110_MOESM2_ESM.xlsx]

## Sheet: Table of Contents
Table 1	PORF compartment, translocation pathway, and functional annotation
Table 2	Protein complexes and compartments
Table 3	Translocation pathways by protein properties
Table 4	Calculated effective hydrodynamic radii of solutes
Table 5	Surface area of membrane molecules
Table 6	In silico media composition

## Sheet: Table 1
Gene	Compartment	Translocation pathway	Functional Annotation	New		Translocation pathway key
b3829	Cytosol	n	Amino Acid			Abbreviation	Pathway
b2601	Cytosol	n	Amino Acid			n	None
b2600	Cytosol	n	Amino Acid			s	SecB/sec translocase
b0870	Cytosol	n	Amino Acid			r	SRP/sec translocase
b4131	Cytosol	n	Amino Acid			y	Requires yidC
b4139	Cytosol	n	Amino Acid			a	Requires secA (outside of the SecB/sec translocase pathway)
b0674	Cytosol	n	Amino Acid			t	Tat translocase
b0908	Cytosol	n	Amino Acid			b	Bam pathway
b3359	Cytosol	n	Amino Acid			l	Lol pathway
b2938	Cytosol	n	Amino Acid
b2988	Cytosol	n	Amino Acid
b3960	Cytosol	n	Amino Acid
b2762	Cytosol	n	Amino Acid
b1264	Cytosol	n	Amino Acid
b1260	Cytosol	n	Amino Acid
b1261	Cytosol	n	Amino Acid
b1262	Cytosol	n	Amino Acid
b1263	Cytosol	n	Amino Acid
b0849	Cytosol	n	Amino Acid
b1463	Cytosol	n	Amino Acid
b4019	Cytosol	n	Amino Acid
b4013	Cytosol	n	Amino Acid
b0932	Cytosol	n	Amino Acid
b3117	Cytosol	n	Amino Acid
b4219	Cytosol	n	Amino Acid
b2797	Cytosol	n	Amino Acid
b1189	Cytosol	n	Amino Acid
b1693	Cytosol	n	Amino Acid
b1692	Cytosol	n	Amino Acid
b1525	Cytosol	n	Amino Acid
b0032	Cytosol	n	Amino Acid
b0033	Cytosol	n	Amino Acid
b0031	Cytosol	n	Amino Acid
b0928	Cytosol	n	Amino Acid
b0323	Cytosol	n	Amino Acid
b2366	Cytosol	n	Amino Acid
b2965	Cytosol	n	Amino Acid
b1064	Cytosol	n	Amino Acid
b1207	Cytosol	n	Amino Acid
b1190	Cytosol	n	Amino Acid
b0828	Cytosol	n	Amino Acid
b1444	Cytosol	n	Amino Acid
b4254	Cytosol	n	Amino Acid
b0004	Cytosol	n	Amino Acid
b0003	Cytosol	n	Amino Acid
b0002	Cytosol	n	Amino Acid
b1539	Cytosol	n	Amino Acid
b4471	Cytosol	n	Amino Acid
b0907	Cytosol	n	Amino Acid
b3572	Cytosol	n	Amino Acid
b3172	Cytosol	n	Amino Acid
b3770	Cytosol	n	Amino Acid
b3771	Cytosol	n	Amino Acid
b3772	Cytosol	n	Amino Acid
b3774	Cytosol	n	Amino Acid
b3957	Cytosol	n	Amino Acid
b3958	Cytosol	n	Amino Acid
b1059	Cytosol	n	Amino Acid
b1302	Cytosol	n	Amino Acid
b4260	Cytosol	n	Amino Acid
b3940	Cytosol	n	Amino Acid
b0120	Cytosol	n	Amino Acid
b0121	Cytosol	n	Amino Acid
b3433	Cytosol	n	Amino Acid
b2942	Cytosol	n	Amino Acid
b3959	Cytosol	n	Amino Acid
b2414	Cytosol	n	Amino Acid
b4053	Cytosol	n	Amino Acid
b4054	Cytosol	n	Amino Acid
b4024	Cytosol	n	Amino Acid
b2687	Cytosol	n	Amino Acid
b2937	Cytosol	n	Amino Acid
b3882	Cytosol	n	Amino Acid
b2523	Cytosol	n	Amino Acid
b2599	Cytosol	n	Amino Acid
b1814	Cytosol	n	Amino Acid
b3744	Cytosol	n	Amino Acid
b1764	Cytosol	n	Amino Acid
b1767	Cytosol	n	Amino Acid
b2329	Cytosol	n	Amino Acid
b4214	Cytosol	n	Amino Acid
b1778	Cytosol	n	Amino Acid
b2661	Cytosol	n	Amino Acid
b2913	Cytosol	n	Amino Acid
b2662	Cytosol	n	Amino Acid
b2838	Cytosol	n	Amino Acid
b1014	Cytosol	n	Amino Acid
b1584	Cytosol	n	Amino Acid
b1747	Cytosol	n	Amino Acid
b1746	Cytosol	n	Amino Acid
b1745	Cytosol	n	Amino Acid
b1744	Cytosol	n	Amino Acid
b0693	Cytosol	n	Amino Acid
b1748	Cytosol	n	Amino Acid
b0166	Cytosol	n	Amino Acid
b3610	Cytosol	n	Amino Acid
b3617	Cytosol	n	Amino Acid
b3616	Cytosol	n	Amino Acid
b2874	Cytosol	n	Amino Acid
b2019	Cytosol	n	Amino Acid
b2472	Cytosol	n	Amino Acid
b0754	Cytosol	n	Amino Acid
b0186	Cytosol	n	Amino Acid
b1919	Cytosol	n	Amino Acid
b0243	Cytosol	n	Amino Acid
b0242	Cytosol	n	Amino Acid
b3708	Cytosol	n	Amino Acid
b3281	Cytosol	n	Amino Acid
b3607	Cytosol	n	Amino Acid
b2026	Cytosol	n	Amino Acid
b2025	Cytosol	n	Amino Acid
b2024	Cytosol	n	Amino Acid
b2023	Cytosol	n	Amino Acid
b2022	Cytosol	n	Amino Acid
b2021	Cytosol	n	Amino Acid
b2020	Cytosol	n	Amino Acid
b2421	Cytosol	n	Amino Acid
b2551	Cytosol	n	Amino Acid
b3073	Cytosol	n	Amino Acid
b3389	Cytosol	n	Amino Acid
b3671	Cytosol	n	Amino Acid
b3670	Cytosol	n	Amino Acid
b2810	Cytosol	n	Amino Acid
b2818	Cytosol	n	Amino Acid
b0261	Cytosol	n	Amino Acid
b3390	Cytosol	n	Amino Acid
b3809	Cytosol	n	Amino Acid
b2751	Cytosol	n	Amino Acid
b2750	Cytosol	n	Amino Acid
b2752	Cytosol	n	Amino Acid
b3939	Cytosol	n	Amino Acid
b1704	Cytosol	n	Amino Acid
b4388	Cytosol	n	Amino Acid
b4117	Cytosol	n	Amino Acid
b0273	Cytosol	n	Amino Acid
b0077	Cytosol	n	Amino Acid
b0074	Cytosol	n	Amino Acid
b0072	Cytosol	n	Amino Acid
b0073	Cytosol	n	Amino Acid
b0071	Cytosol	n	Amino Acid
b0078	Cytosol	n	Amino Acid
b0386	Cytosol	n	Amino Acid
b0388	Cytosol	n	Amino Acid
b2478	Cytosol	n	Amino Acid
b3124	Cytosol	n	Amino Acid
b2290	Cytosol	n	Amino Acid
b2521	Cytosol	n	Amino Acid
b2379	Cytosol	n	Amino Acid
b1622	Cytosol	n	Amino Acid
b3008	Cytosol	n	Amino Acid
b2925	Cytosol	n	Carbohydrate
b1897	Cytosol	n	Carbohydrate
b1896	Cytosol	n	Carbohydrate
b3916	Cytosol	n	Carbohydrate
b2779	Cytosol	n	Carbohydrate
b1276	Cytosol	n	Carbohydrate
b4358	Cytosol	n	Carbohydrate
b1651	Cytosol	n	Carbohydrate
b1479	Cytosol	n	Carbohydrate
b1478	Cytosol	n	Carbohydrate
b0677	Cytosol	n	Carbohydrate
b0678	Cytosol	n	Carbohydrate
b0902	Cytosol	n	Carbohydrate
b0903	Cytosol	n	Carbohydrate
b0459	Cytosol	n	Carbohydrate
b3919	Cytosol	n	Carbohydrate
b3583	Cytosol	n	Carbohydrate
b3581	Cytosol	n	Carbohydrate
b3580	Cytosol	n	Carbohydrate
b3588	Cytosol	n	Carbohydrate
b3091	Cytosol	n	Carbohydrate
b3693	Cytosol	n	Carbohydrate
b3213	Cytosol	n	Carbohydrate
b3212	Cytosol	n	Carbohydrate
b2162	Cytosol	n	Carbohydrate
b2168	Cytosol	n	Carbohydrate
b1927	Cytosol	n	Carbohydrate
b2502	Cytosol	n	Carbohydrate
b1521	Cytosol	n	Carbohydrate
b4122	Cytosol	n	Carbohydrate
b0118	Cytosol	n	Carbohydrate
b0115	Cytosol	n	Carbohydrate
b0114	Cytosol	n	Carbohydrate
b0116	Cytosol	n	Carbohydrate
b4014	Cytosol	n	Carbohydrate
b4015	Cytosol	n	Carbohydrate
b0334	Cytosol	n	Carbohydrate
b0331	Cytosol	n	Carbohydrate
b0333	Cytosol	n	Carbohydrate
b3114	Cytosol	n	Carbohydrate
b3115	Cytosol	n	Carbohydrate
b3374	Cytosol	n	Carbohydrate
b3371	Cytosol	n	Carbohydrate
b3752	Cytosol	n	Carbohydrate
b2373	Cytosol	n	Carbohydrate
b2374	Cytosol	n	Carbohydrate
b2979	Cytosol	n	Carbohydrate
b2976	Cytosol	n	Carbohydrate
b2579	Cytosol	n	Carbohydrate
b3431	Cytosol	n	Carbohydrate
b3430	Cytosol	n	Carbohydrate
b2539	Cytosol	n	Carbohydrate
b2538	Cytosol	n	Carbohydrate
b2799	Cytosol	n	Carbohydrate
b1852	Cytosol	n	Carbohydrate
b1851	Cytosol	n	Carbohydrate
b1850	Cytosol	n	Carbohydrate
b1854	Cytosol	n	Carbohydrate
b1676	Cytosol	n	Carbohydrate
b0616	Cytosol	n	Carbohydrate
b0617	Cytosol	n	Carbohydrate
b0614	Cytosol	n	Carbohydrate
b0615	Cytosol	n	Carbohydrate
b4069	Cytosol	n	Carbohydrate
b1524	Cytosol	n	Carbohydrate
b4467	Cytosol	n	Carbohydrate
b4468	Cytosol	n	Carbohydrate
b2542	Cytosol	n	Carbohydrate
b3565	Cytosol	n	Carbohydrate
b3564	Cytosol	n	Carbohydrate
b3946	Cytosol	n	Carbohydrate
b3416	Cytosol	n	Carbohydrate
b2091	Cytosol	n	Carbohydrate
b2096	Cytosol	n	Carbohydrate
b2097	Cytosol	n	Carbohydrate
b2095	Cytosol	n	Carbohydrate
b2788	Cytosol	n	Carbohydrate
b2787	Cytosol	n	Carbohydrate
b4322	Cytosol	n	Carbohydrate
b4323	Cytosol	n	Carbohydrate
b1200	Cytosol	n	Carbohydrate
b1198	Cytosol	n	Carbohydrate
b1199	Cytosol	n	Carbohydrate
b0822	Cytosol	n	Carbohydrate
b0825	Cytosol	n	Carbohydrate
b1849	Cytosol	n	Carbohydrate
b0008	Cytosol	n	Carbohydrate
b4079	Cytosol	n	Carbohydrate
b0485	Cytosol	n	Carbohydrate
b4477	Cytosol	n	Carbohydrate
b4474	Cytosol	n	Carbohydrate
b4478	Cytosol	n	Carbohydrate
b3517	Cytosol	n	Carbohydrate
b3575	Cytosol	n	Carbohydrate
b3951	Cytosol	n	Carbohydrate
b2428	Cytosol	n	Carbohydrate
b3403	Cytosol	n	Carbohydrate
b3956	Cytosol	n	Carbohydrate
b2133	Cytosol	n	Carbohydrate
b2221	Cytosol	n	Carbohydrate
b2222	Cytosol	n	Carbohydrate
b2045	Cytosol	n	Carbohydrate
b2048	Cytosol	n	Carbohydrate
b1702	Cytosol	n	Carbohydrate
b1301	Cytosol	n	Carbohydrate
b1300	Cytosol	n	Carbohydrate
b2800	Cytosol	n	Carbohydrate
b3417	Cytosol	n	Carbohydrate
b4268	Cytosol	n	Carbohydrate
b4267	Cytosol	n	Carbohydrate
b4266	Cytosol	n	Carbohydrate
b3941	Cytosol	n	Carbohydrate
b1232	Cytosol	n	Carbohydrate
b1389	Cytosol	n	Carbohydrate
b0727	Cytosol	n	Carbohydrate
b1380	Cytosol	n	Carbohydrate
b3432	Cytosol	n	Carbohydrate
b3437	Cytosol	n	Carbohydrate
b2540	Cytosol	n	Carbohydrate
b2541	Cytosol	n	Carbohydrate
b4301	Cytosol	n	Carbohydrate
b0578	Cytosol	n	Carbohydrate
b0207	Cytosol	n	Carbohydrate
b3553	Cytosol	n	Carbohydrate
b2930	Cytosol	n	Carbohydrate
b2935	Cytosol	n	Carbohydrate
b3429	Cytosol	n	Carbohydrate
b4084	Cytosol	n	Carbohydrate
b1033	Cytosol	n	Carbohydrate
b1493	Cytosol	n	Carbohydrate
b1781	Cytosol	n	Carbohydrate
b1761	Cytosol	n	Carbohydrate
b0963	Cytosol	n	Carbohydrate
b4192	Cytosol	n	Carbohydrate
b4197	Cytosol	n	Carbohydrate
b4196	Cytosol	n	Carbohydrate
b4198	Cytosol	n	Carbohydrate
b0368	Cytosol	n	Carbohydrate
b0212	Cytosol	n	Carbohydrate
b3526	Cytosol	n	Carbohydrate
b2690	Cytosol	n	Carbohydrate
b2920	Cytosol	n	Carbohydrate
b2926	Cytosol	n	Carbohydrate
b2210	Cytosol	n	Carbohydrate
b2458	Cytosol	n	Carbohydrate
b1800	Cytosol	n	Carbohydrate
b1378	Cytosol	n	Carbohydrate
b0514	Cytosol	n	Carbohydrate
b0517	Cytosol	n	Carbohydrate
b0516	Cytosol	n	Carbohydrate
b0688	Cytosol	n	Carbohydrate
b1773	Cytosol	n	Carbohydrate
b1779	Cytosol	n	Carbohydrate
b0356	Cytosol	n	Carbohydrate
b0352	Cytosol	n	Carbohydrate
b0351	Cytosol	n	Carbohydrate
b0350	Cytosol	n	Carbohydrate
b3197	Cytosol	n	Carbohydrate
b4226	Cytosol	n	Carbohydrate
b2919	Cytosol	n	Carbohydrate
b2917	Cytosol	n	Carbohydrate
b2914	Cytosol	n	Carbohydrate
b2912	Cytosol	n	Carbohydrate
b2465	Cytosol	n	Carbohydrate
b2464	Cytosol	n	Carbohydrate
b2463	Cytosol	n	Carbohydrate
b2487	Cytosol	n	Carbohydrate
b2481	Cytosol	n	Carbohydrate
b2489	Cytosol	n	Carbohydrate
b2488	Cytosol	n	Carbohydrate
b0767	Cytosol	n	Carbohydrate
b0508	Cytosol	n	Carbohydrate
b0509	Cytosol	n	Carbohydrate
b0507	Cytosol	n	Carbohydrate
b4085	Cytosol	n	Carbohydrate
b0344	Cytosol	n	Carbohydrate
b0347	Cytosol	n	Carbohydrate
b0348	Cytosol	n	Carbohydrate
b0349	Cytosol	n	Carbohydrate
b4154	Cytosol	n	Carbohydrate
b3612	Cytosol	n	Carbohydrate
b2903	Cytosol	n	Carbohydrate
b2904	Cytosol	n	Carbohydrate
b2905	Cytosol	n	Carbohydrate
b2871	Cytosol	n	Carbohydrate
b3870	Cytosol	n	Carbohydrate
b2705	Cytosol	n	Carbohydrate
b2708	Cytosol	n	Carbohydrate
b2490	Cytosol	n	Carbohydrate
b4239	Cytosol	n	Carbohydrate
b0759	Cytosol	n	Carbohydrate
b0758	Cytosol	n	Carbohydrate
b4232	Cytosol	n	Carbohydrate
b0757	Cytosol	n	Carbohydrate
b0755	Cytosol	n	Carbohydrate
b4153	Cytosol	n	Carbohydrate
b0403	Cytosol	n	Carbohydrate
b4094	Cytosol	n	Carbohydrate
b4090	Cytosol	n	Carbohydrate
b3519	Cytosol	n	Carbohydrate
b3600	Cytosol	n	Carbohydrate
b3608	Cytosol	n	Carbohydrate
b2803	Cytosol	n	Carbohydrate
b2802	Cytosol	n	Carbohydrate
b2738	Cytosol	n	Carbohydrate
b2029	Cytosol	n	Carbohydrate
b1611	Cytosol	n	Carbohydrate
b3952	Cytosol	n	Carbohydrate
b1613	Cytosol	n	Carbohydrate
b1612	Cytosol	n	Carbohydrate
b1297	Cytosol	n	Carbohydrate
b1298	Cytosol	n	Carbohydrate
b4395	Cytosol	n	Carbohydrate
b1723	Cytosol	n	Carbohydrate
b0529	Cytosol	n	Carbohydrate
b2388	Cytosol	n	Carbohydrate
b3380	Cytosol	n	Carbohydrate
b3385	Cytosol	n	Carbohydrate
b3386	Cytosol	n	Carbohydrate
b1388	Cytosol	n	Carbohydrate
b3925	Cytosol	n	Carbohydrate
b3926	Cytosol	n	Carbohydrate
b4381	Cytosol	n	Carbohydrate
b4383	Cytosol	n	Carbohydrate
b1734	Cytosol	n	Carbohydrate
b0732	Cytosol	n	Carbohydrate
b0394	Cytosol	n	Carbohydrate
b3428	Cytosol	n	Carbohydrate
b0061	Cytosol	n	Carbohydrate
b0063	Cytosol	n	Carbohydrate
b0062	Cytosol	n	Carbohydrate
b3061	Cytosol	n	Carbohydrate
b3062	Cytosol	n	Carbohydrate
b2901	Cytosol	n	Carbohydrate
b0651	Cytosol	n	Carbohydrate
b0720	Cytosol	n	Carbohydrate
b0726	Cytosol	n	Carbohydrate
b0728	Cytosol	n	Carbohydrate
b0729	Cytosol	n	Carbohydrate
b1387	Cytosol	n	Carbohydrate
b1385	Cytosol	n	Carbohydrate
b4119	Cytosol	n	Carbohydrate
b1415	Cytosol	n	Carbohydrate
b4025	Cytosol	n	Carbohydrate
b3012	Cytosol	n	Carbohydrate
b3236	Cytosol	n	Carbohydrate
b3092	Cytosol	n	Carbohydrate
b3128	Cytosol	n	Carbohydrate
b3125	Cytosol	n	Carbohydrate
b3126	Cytosol	n	Carbohydrate
b2296	Cytosol	n	Carbohydrate
b2297	Cytosol	n	Carbohydrate
b3903	Cytosol	n	Carbohydrate
b3902	Cytosol	n	Carbohydrate
b3904	Cytosol	n	Carbohydrate
b1136	Cytosol	n	Carbohydrate
b1241	Cytosol	n	Carbohydrate
b1394	Cytosol	n	Carbohydrate
b1395	Cytosol	n	Carbohydrate
b1397	Cytosol	n	Carbohydrate
b1390	Cytosol	n	Carbohydrate
b1391	Cytosol	n	Carbohydrate
b1392	Cytosol	n	Carbohydrate
b1393	Cytosol	n	Carbohydrate
b1398	Cytosol	n	Carbohydrate
b3001	Cytosol	n	Carbohydrate
b3222	Cytosol	n	Carbohydrate
b3223	Cytosol	n	Carbohydrate
b3225	Cytosol	n	Carbohydrate
b3137	Cytosol	n	Carbohydrate
b3132	Cytosol	n	Carbohydrate
b3730	Cytosol	n	Cell Envelope
b1093	Cytosol	n	Cell Envelope
b3967	Cytosol	n	Cell Envelope
b0110	Cytosol	n	Cell Envelope
b3972	Cytosol	n	Cell Envelope
b1325	Cytosol	n	Cell Envelope
b1326	Cytosol	n	Cell Envelope
b4481	Cytosol	n	Cell Envelope
b3787	Cytosol	n	Cell Envelope
b3786	Cytosol	n	Cell Envelope
b3789	Cytosol	n	Cell Envelope
b3788	Cytosol	n	Cell Envelope
b1192	Cytosol	n	Cell Envelope
b0954	Cytosol	n	Cell Envelope
b0452	Cytosol	n	Cell Envelope
b3176	Cytosol	n	Cell Envelope
b3794	Cytosol	n	Cell Envelope
b3790	Cytosol	n	Cell Envelope
b3791	Cytosol	n	Cell Envelope
b2041	Cytosol	n	Cell Envelope
b2040	Cytosol	n	Cell Envelope
b2049	Cytosol	n	Cell Envelope
b2052	Cytosol	n	Cell Envelope
b2053	Cytosol	n	Cell Envelope
b2051	Cytosol	n	Cell Envelope
b2441	Cytosol	n	Cell Envelope
b2440	Cytosol	n	Cell Envelope
b3189	Cytosol	n	Cell Envelope
b1805	Cytosol	n	Cell Envelope
b1488	Cytosol	n	Cell Envelope
b2467	Cytosol	n	Cell Envelope
b1640	Cytosol	n	Cell Envelope
b0180	Cytosol	n	Cell Envelope
b0237	Cytosol	n	Cell Envelope
b0404	Cytosol	n	Cell Envelope
b2028	Cytosol	n	Cell Envelope
b1107	Cytosol	n	Cell Envelope
b2036	Cytosol	n	Cell Envelope
b2038	Cytosol	n	Cell Envelope
b2039	Cytosol	n	Cell Envelope
b1288	Cytosol	n	Cell Envelope
b1119	Cytosol	n	Cell Envelope
b0088	Cytosol	n	Cell Envelope
b0085	Cytosol	n	Cell Envelope
b2533	Cytosol	n	Cell Envelope
b1701	Cytosol	n	Cell Envelope
b0090	Cytosol	n	Cell Envelope
b0091	Cytosol	n	Cell Envelope
b0092	Cytosol	n	Cell Envelope
b0381	Cytosol	n	Cell Envelope
b1236	Cytosol	n	Cell Envelope
b3729	Cytosol	n	Cell Envelope
b1246	Cytosol	n	Cell Envelope
b1247	Cytosol	n	Cell Envelope
b0086	Cytosol	n	Cell Envelope
b4233	Cytosol	n	Cell Envelope
b3826	Cytosol	n	Cofactor and Prosthetic Group
b2515	Cytosol	n	Cofactor and Prosthetic Group
b1096	Cytosol	n	Cofactor and Prosthetic Group
b1270	Cytosol	n	Cofactor and Prosthetic Group
b1277	Cytosol	n	Cofactor and Prosthetic Group
b0052	Cytosol	n	Cofactor and Prosthetic Group
b3360	Cytosol	n	Cofactor and Prosthetic Group
b3368	Cytosol	n	Cofactor and Prosthetic Group
b2615	Cytosol	n	Cofactor and Prosthetic Group
b2763	Cytosol	n	Cofactor and Prosthetic Group
b2764	Cytosol	n	Cofactor and Prosthetic Group
b2765	Cytosol	n	Cofactor and Prosthetic Group
b1865	Cytosol	n	Cofactor and Prosthetic Group
b0593	Cytosol	n	Cofactor and Prosthetic Group
b0595	Cytosol	n	Cofactor and Prosthetic Group
b0594	Cytosol	n	Cofactor and Prosthetic Group
b0596	Cytosol	n	Cofactor and Prosthetic Group
b0029	Cytosol	n	Cofactor and Prosthetic Group
b0025	Cytosol	n	Cofactor and Prosthetic Group
b0931	Cytosol	n	Cofactor and Prosthetic Group
b0937	Cytosol	n	Cofactor and Prosthetic Group
b2947	Cytosol	n	Cofactor and Prosthetic Group
b2153	Cytosol	n	Cofactor and Prosthetic Group
b2154	Cytosol	n	Cofactor and Prosthetic Group
b3974	Cytosol	n	Cofactor and Prosthetic Group
b2574	Cytosol	n	Cofactor and Prosthetic Group
b2889	Cytosol	n	Cofactor and Prosthetic Group
b2794	Cytosol	n	Cofactor and Prosthetic Group
b1210	Cytosol	n	Cofactor and Prosthetic Group
b1679	Cytosol	n	Cofactor and Prosthetic Group
b0109	Cytosol	n	Cofactor and Prosthetic Group
b0103	Cytosol	n	Cofactor and Prosthetic Group
b0583	Cytosol	n	Cofactor and Prosthetic Group
b0586	Cytosol	n	Cofactor and Prosthetic Group
b0613	Cytosol	n	Cofactor and Prosthetic Group
b0446	Cytosol	n	Cofactor and Prosthetic Group
b1654	Cytosol	n	Cofactor and Prosthetic Group
b2418	Cytosol	n	Cofactor and Prosthetic Group
b3412	Cytosol	n	Cofactor and Prosthetic Group
b2563	Cytosol	n	Cofactor and Prosthetic Group
b2564	Cytosol	n	Cofactor and Prosthetic Group
b1993	Cytosol	n	Cofactor and Prosthetic Group
b1991	Cytosol	n	Cofactor and Prosthetic Group
b0173	Cytosol	n	Cofactor and Prosthetic Group
b2784	Cytosol	n	Cofactor and Prosthetic Group
b1208	Cytosol	n	Cofactor and Prosthetic Group
b0420	Cytosol	n	Cofactor and Prosthetic Group
b0423	Cytosol	n	Cofactor and Prosthetic Group
b0827	Cytosol	n	Cofactor and Prosthetic Group
b0826	Cytosol	n	Cofactor and Prosthetic Group
b1662	Cytosol	n	Cofactor and Prosthetic Group
b0133	Cytosol	n	Cofactor and Prosthetic Group
b0131	Cytosol	n	Cofactor and Prosthetic Group
b0134	Cytosol	n	Cofactor and Prosthetic Group
b1684	Cytosol	n	Cofactor and Prosthetic Group
b1682	Cytosol	n	Cofactor and Prosthetic Group
b1683	Cytosol	n	Cofactor and Prosthetic Group
b1680	Cytosol	n	Cofactor and Prosthetic Group
b1681	Cytosol	n	Cofactor and Prosthetic Group
b0628	Cytosol	n	Cofactor and Prosthetic Group
b0009	Cytosol	n	Cofactor and Prosthetic Group
b3177	Cytosol	n	Cofactor and Prosthetic Group
b2311	Cytosol	n	Cofactor and Prosthetic Group
b2315	Cytosol	n	Cofactor and Prosthetic Group
b3779	Cytosol	n	Cofactor and Prosthetic Group
b0638	Cytosol	n	Cofactor and Prosthetic Group
b0639	Cytosol	n	Cofactor and Prosthetic Group
b0630	Cytosol	n	Cofactor and Prosthetic Group
b2411	Cytosol	n	Cofactor and Prosthetic Group
b0126	Cytosol	n	Cofactor and Prosthetic Group
b2303	Cytosol	n	Cofactor and Prosthetic Group
b2232	Cytosol	n	Cofactor and Prosthetic Group
b2436	Cytosol	n	Cofactor and Prosthetic Group
b3639	Cytosol	n	Cofactor and Prosthetic Group
b0154	Cytosol	n	Cofactor and Prosthetic Group
b0159	Cytosol	n	Cofactor and Prosthetic Group
b3551	Cytosol	n	Cofactor and Prosthetic Group
b2688	Cytosol	n	Cofactor and Prosthetic Group
b1812	Cytosol	n	Cofactor and Prosthetic Group
b0781	Cytosol	n	Cofactor and Prosthetic Group
b0783	Cytosol	n	Cofactor and Prosthetic Group
b0784	Cytosol	n	Cofactor and Prosthetic Group
b0785	Cytosol	n	Cofactor and Prosthetic Group
b1768	Cytosol	n	Cofactor and Prosthetic Group
b0142	Cytosol	n	Cofactor and Prosthetic Group
b0369	Cytosol	n	Cofactor and Prosthetic Group
b3187	Cytosol	n	Cofactor and Prosthetic Group
b3634	Cytosol	n	Cofactor and Prosthetic Group
b2320	Cytosol	n	Cofactor and Prosthetic Group
b2927	Cytosol	n	Cofactor and Prosthetic Group
b3857	Cytosol	n	Cofactor and Prosthetic Group
b3856	Cytosol	n	Cofactor and Prosthetic Group
b3850	Cytosol	n	Cofactor and Prosthetic Group
b2103	Cytosol	n	Cofactor and Prosthetic Group
b2104	Cytosol	n	Cofactor and Prosthetic Group
b0778	Cytosol	n	Cofactor and Prosthetic Group
b0775	Cytosol	n	Cofactor and Prosthetic Group
b0774	Cytosol	n	Cofactor and Prosthetic Group
b0777	Cytosol	n	Cofactor and Prosthetic Group
b0776	Cytosol	n	Cofactor and Prosthetic Group
b0684	Cytosol	n	Cofactor and Prosthetic Group
b0174	Cytosol	n	Cofactor and Prosthetic Group
b0425	Cytosol	n	Cofactor and Prosthetic Group
b0355	Cytosol	n	Cofactor and Prosthetic Group
b0421	Cytosol	n	Cofactor and Prosthetic Group
b2261	Cytosol	n	Cofactor and Prosthetic Group
b2260	Cytosol	n	Cofactor and Prosthetic Group
b2263	Cytosol	n	Cofactor and Prosthetic Group
b2262	Cytosol	n	Cofactor and Prosthetic Group
b2265	Cytosol	n	Cofactor and Prosthetic Group
b2264	Cytosol	n	Cofactor and Prosthetic Group
b3844	Cytosol	n	Cofactor and Prosthetic Group
b3843	Cytosol	n	Cofactor and Prosthetic Group
b2528	Cytosol	n	Cofactor and Prosthetic Group
b2529	Cytosol	n	Cofactor and Prosthetic Group
b3994	Cytosol	n	Cofactor and Prosthetic Group
b3996	Cytosol	n	Cofactor and Prosthetic Group
b3997	Cytosol	n	Cofactor and Prosthetic Group
b3990	Cytosol	n	Cofactor and Prosthetic Group
b3991	Cytosol	n	Cofactor and Prosthetic Group
b3992	Cytosol	n	Cofactor and Prosthetic Group
b3993	Cytosol	n	Cofactor and Prosthetic Group
b0766	Cytosol	n	Cofactor and Prosthetic Group
b1740	Cytosol	n	Cofactor and Prosthetic Group
b4407	Cytosol	n	Cofactor and Prosthetic Group
b3058	Cytosol	n	Cofactor and Prosthetic Group
b2907	Cytosol	n	Cofactor and Prosthetic Group
b3475	Cytosol	n	Cofactor and Prosthetic Group
b0750	Cytosol	n	Cofactor and Prosthetic Group
b3041	Cytosol	n	Cofactor and Prosthetic Group
b3867	Cytosol	n	Cofactor and Prosthetic Group
b0662	Cytosol	n	Cofactor and Prosthetic Group
b1106	Cytosol	n	Cofactor and Prosthetic Group
b4390	Cytosol	n	Cofactor and Prosthetic Group
b0414	Cytosol	n	Cofactor and Prosthetic Group
b0415	Cytosol	n	Cofactor and Prosthetic Group
b0417	Cytosol	n	Cofactor and Prosthetic Group
b2811	Cytosol	n	Cofactor and Prosthetic Group
b1606	Cytosol	n	Cofactor and Prosthetic Group
b4386	Cytosol	n	Cofactor and Prosthetic Group
b0736	Cytosol	n	Cofactor and Prosthetic Group
b3500	Cytosol	n	Cofactor and Prosthetic Group
b2530	Cytosol	n	Cofactor and Prosthetic Group
b3803	Cytosol	n	Cofactor and Prosthetic Group
b3807	Cytosol	n	Cofactor and Prosthetic Group
b3804	Cytosol	n	Cofactor and Prosthetic Group
b3805	Cytosol	n	Cofactor and Prosthetic Group
b1638	Cytosol	n	Cofactor and Prosthetic Group
b1636	Cytosol	n	Cofactor and Prosthetic Group
b0475	Cytosol	n	Cofactor and Prosthetic Group
b2877	Cytosol	n	Cofactor and Prosthetic Group
b3650	Cytosol	n	Cofactor and Prosthetic Group
b3833	Cytosol	n	Cofactor and Prosthetic Group
b2526	Cytosol	n	Cofactor and Prosthetic Group
b2527	Cytosol	n	Cofactor and Prosthetic Group
b2746	Cytosol	n	Cofactor and Prosthetic Group
b2747	Cytosol	n	Cofactor and Prosthetic Group
b1134	Cytosol	n	Cofactor and Prosthetic Group
b0048	Cytosol	n	Cofactor and Prosthetic Group
b4039	Cytosol	n	Cofactor and Prosthetic Group
b0444	Cytosol	n	Cofactor and Prosthetic Group
b0935	Cytosol	n	Inorganic Ion
b1858	Cytosol	n	Inorganic Ion
b0585	Cytosol	n	Inorganic Ion
b0588	Cytosol	n	Inorganic Ion
b2422	Cytosol	n	Inorganic Ion
b0151	Cytosol	n	Inorganic Ion
b3425	Cytosol	n	Inorganic Ion
b0765	Cytosol	n	Inorganic Ion
b0696	Cytosol	n	Inorganic Ion
b3290	Cytosol	n	Inorganic Ion
b3503	Cytosol	n	Inorganic Ion
b3479	Cytosol	n	Inorganic Ion
b1291	Cytosol	n	Inorganic Ion
b3480	Cytosol	n	Inorganic Ion
b4287	Cytosol	n	Inorganic Ion
b3725	Cytosol	n	Inorganic Ion
b4367	Cytosol	n	Inorganic Ion
b3825	Cytosol	n	Cell Envelope
b3918	Cytosol	n	Cell Envelope
b1095	Cytosol	n	Cell Envelope
b1094	Cytosol	n	Cell Envelope
b1092	Cytosol	n	Cell Envelope
b1091	Cytosol	n	Cell Envelope
b1090	Cytosol	n	Cell Envelope
b2342	Cytosol	n	Cell Envelope
b2341	Cytosol	n	Cell Envelope
b3201	Cytosol	n	Cell Envelope
b2378	Cytosol	n	Cell Envelope
b1215	Cytosol	n	Cell Envelope
b3945	Cytosol	n	Cell Envelope
b1661	Cytosol	n	Cell Envelope
b2316	Cytosol	n	Cell Envelope
b2224	Cytosol	n	Cell Envelope
b1054	Cytosol	n	Cell Envelope
b4041	Cytosol	n	Cell Envelope
b3625	Cytosol	n	Cell Envelope
b0200	Cytosol	n	Cell Envelope
b0968	Cytosol	n	Cell Envelope
b3845	Cytosol	n	Cell Envelope
b3631	Cytosol	n	Cell Envelope
b3630	Cytosol	n	Cell Envelope
b3633	Cytosol	n	Cell Envelope
b3632	Cytosol	n	Cell Envelope
b2323	Cytosol	n	Cell Envelope
b2585	Cytosol	n	Cell Envelope
b0179	Cytosol	n	Cell Envelope
b0222	Cytosol	n	Cell Envelope
b3198	Cytosol	n	Cell Envelope
b3628	Cytosol	n	Cell Envelope
b3629	Cytosol	n	Cell Envelope
b3626	Cytosol	n	Cell Envelope
b3627	Cytosol	n	Cell Envelope
b3624	Cytosol	n	Cell Envelope
b3623	Cytosol	n	Cell Envelope
b3620	Cytosol	n	Cell Envelope
b3621	Cytosol	n	Cell Envelope
b3449	Cytosol	n	Cell Envelope
b3846	Cytosol	n	Cell Envelope
b0185	Cytosol	n	Cell Envelope
b0182	Cytosol	n	Cell Envelope
b0181	Cytosol	n	Cell Envelope
b3619	Cytosol	n	Cell Envelope
b3052	Cytosol	n	Cell Envelope
b0524	Cytosol	n	Cell Envelope
b3256	Cytosol	n	Cell Envelope
b3255	Cytosol	n	Cell Envelope
b2253	Cytosol	n	Cell Envelope
b2255	Cytosol	n	Cell Envelope
b2256	Cytosol	n	Cell Envelope
b2032	Cytosol	n	Cell Envelope
b2033	Cytosol	n	Cell Envelope
b2034	Cytosol	n	Cell Envelope
b4160	Cytosol	n	Cell Envelope
b0096	Cytosol	n	Cell Envelope
b3018	Cytosol	n	Cell Envelope
b0918	Cytosol	n	Cell Envelope
b2518	Cytosol	n	Nucleotide
b1098	Cytosol	n	Nucleotide
b4006	Cytosol	n	Nucleotide
b4005	Cytosol	n	Nucleotide
b3034	Cytosol	n	Nucleotide
b2507	Cytosol	n	Nucleotide
b2500	Cytosol	n	Nucleotide
b2508	Cytosol	n	Nucleotide
b0337	Cytosol	n	Nucleotide
b2407	Cytosol	n	Nucleotide
b2883	Cytosol	n	Nucleotide
b4245	Cytosol	n	Nucleotide
b4244	Cytosol	n	Nucleotide
b0030	Cytosol	n	Nucleotide
b2146	Cytosol	n	Nucleotide
b2143	Cytosol	n	Nucleotide
b1062	Cytosol	n	Nucleotide
b1489	Cytosol	n	Nucleotide
b2780	Cytosol	n	Nucleotide
b2781	Cytosol	n	Nucleotide
b2312	Cytosol	n	Nucleotide
b2954	Cytosol	n	Nucleotide
b2557	Cytosol	n	Nucleotide
b0650	Cytosol	n	Nucleotide
b1238	Cytosol	n	Nucleotide
b2147	Cytosol	n	Nucleotide
b0125	Cytosol	n	Nucleotide
b0945	Cytosol	n	Nucleotide
b2234	Cytosol	n	Nucleotide
b2235	Cytosol	n	Nucleotide
b2066	Cytosol	n	Nucleotide
b2065	Cytosol	n	Nucleotide
b3831	Cytosol	n	Nucleotide
b0104	Cytosol	n	Nucleotide
b0171	Cytosol	n	Nucleotide
b2868	Cytosol	n	Nucleotide
b2867	Cytosol	n	Nucleotide
b2866	Cytosol	n	Nucleotide
b2291	Cytosol	n	Nucleotide
b1012	Cytosol	n	Nucleotide
b1011	Cytosol	n	Nucleotide
b1010	Cytosol	n	Nucleotide
b0160	Cytosol	n	Nucleotide
b0238	Cytosol	n	Nucleotide
b2676	Cytosol	n	Nucleotide
b2498	Cytosol	n	Nucleotide
b2499	Cytosol	n	Nucleotide
b1008	Cytosol	n	Nucleotide
b1009	Cytosol	n	Nucleotide
b1007	Cytosol	n	Nucleotide
b4238	Cytosol	n	Nucleotide
b1759	Cytosol	n	Nucleotide
b4394	Cytosol	n	Nucleotide
b4177	Cytosol	n	Nucleotide
b0522	Cytosol	n	Nucleotide
b0523	Cytosol	n	Nucleotide
b2251	Cytosol	n	Nucleotide
b3924	Cytosol	n	Nucleotide
b1281	Cytosol	n	Nucleotide
b4382	Cytosol	n	Nucleotide
b4384	Cytosol	n	Nucleotide
b0469	Cytosol	n	Nucleotide
b4161	Cytosol	n	Nucleotide
b2675	Cytosol	n	Nucleotide
b3397	Cytosol	n	Nucleotide
b3665	Cytosol	n	Nucleotide
b2827	Cytosol	n	Nucleotide
b3806	Cytosol	n	Nucleotide
b4374	Cytosol	n	Nucleotide
b0477	Cytosol	n	Nucleotide
b0474	Cytosol	n	Nucleotide
b0099	Cytosol	n	Nucleotide
b2476	Cytosol	n	Nucleotide
b2744	Cytosol	n	Nucleotide
b1982	Cytosol	n	Nucleotide
b1131	Cytosol	n	Nucleotide
b1623	Cytosol	n	Nucleotide
b0049	Cytosol	n	Nucleotide
b0910	Cytosol	n	Nucleotide
b4237	Cytosol	n	Nucleotide
b3648	Cytosol	n	Nucleotide
b3640	Cytosol	n	Nucleotide
b3642	Cytosol	n	Nucleotide
b0339	Cytosol	n	Other Metabolism
b0312	Cytosol	n	Other Metabolism
b0311	Cytosol	n	Other Metabolism
b2552	Cytosol	n	Other Metabolism
b0512	Cytosol	n	Other Metabolism
b2711	Cytosol	n	Other Metabolism
b2710	Cytosol	n	Other Metabolism
b0505	Cytosol	n	Other Metabolism
b0340	Cytosol	n	Other Metabolism
b0521	Cytosol	n	Other Metabolism
b1519	Cytosol	n	Other Metabolism
b3734	Cytosol	n	Oxidative Phosphorylation
b3735	Cytosol	n	Oxidative Phosphorylation
b3732	Cytosol	n	Oxidative Phosphorylation
b3733	Cytosol	n	Oxidative Phosphorylation
b1656	Cytosol	n	Oxidative Phosphorylation
b0871	Cytosol	n	Oxidative Phosphorylation
b3366	Cytosol	n	Oxidative Phosphorylation
b3365	Cytosol	n	Oxidative Phosphorylation
b3962	Cytosol	n	Oxidative Phosphorylation
b2501	Cytosol	n	Oxidative Phosphorylation
b1468	Cytosol	n	Oxidative Phosphorylation
b1466	Cytosol	n	Oxidative Phosphorylation
b1467	Cytosol	n	Oxidative Phosphorylation
b3028	Cytosol	n	Oxidative Phosphorylation
b3029	Cytosol	n	Oxidative Phosphorylation
b0038	Cytosol	n	Oxidative Phosphorylation
b0036	Cytosol	n	Oxidative Phosphorylation
b0037	Cytosol	n	Oxidative Phosphorylation
b3942	Cytosol	n	Oxidative Phosphorylation
b3781	Cytosol	n	Oxidative Phosphorylation
b0308	Cytosol	n	Oxidative Phosphorylation
b0306	Cytosol	n	Oxidative Phosphorylation
b0307	Cytosol	n	Oxidative Phosphorylation
b0724	Cytosol	n	Oxidative Phosphorylation
b1224	Cytosol	n	Oxidative Phosphorylation
b1225	Cytosol	n	Oxidative Phosphorylation
b1226	Cytosol	n	Oxidative Phosphorylation
b2895	Cytosol	n	Oxidative Phosphorylation
b3426	Cytosol	n	Oxidative Phosphorylation
b2582	Cytosol	n	Oxidative Phosphorylation
b2719	Cytosol	n	Oxidative Phosphorylation
b2480	Cytosol	n	Oxidative Phosphorylation
b2243	Cytosol	n	Oxidative Phosphorylation
b2242	Cytosol	n	Oxidative Phosphorylation
b2241	Cytosol	n	Oxidative Phosphorylation
b3605	Cytosol	n	Oxidative Phosphorylation
b1109	Cytosol	n	Oxidative Phosphorylation
b2724	Cytosol	n	Oxidative Phosphorylation
b2720	Cytosol	n	Oxidative Phosphorylation
b2721	Cytosol	n	Oxidative Phosphorylation
b1732	Cytosol	n	Oxidative Phosphorylation
b0888	Cytosol	n	Oxidative Phosphorylation
b2283	Cytosol	n	Oxidative Phosphorylation
b2281	Cytosol	n	Oxidative Phosphorylation
b2287	Cytosol	n	Oxidative Phosphorylation
b2286	Cytosol	n	Oxidative Phosphorylation
b2285	Cytosol	n	Oxidative Phosphorylation
b2284	Cytosol	n	Oxidative Phosphorylation
b0723	Cytosol	n	Oxidative Phosphorylation
b0895	Cytosol	n	Oxidative Phosphorylation
b3908	Cytosol	n	Oxidative Phosphorylation
b2517	Cytosol	n	Protein Maturation
b0618	Cytosol	n	Protein Maturation
b0014	Cytosol	n	Protein Maturation
b0015	Cytosol	n	Protein Maturation
b2614	Cytosol	n	Protein Maturation
b2207	Cytosol	n	Protein Maturation
b0998	Cytosol	n	Protein Maturation
b0168	Cytosol	n	Protein Maturation
b1591	Cytosol	n	Protein Maturation
b4142	Cytosol	n	Protein Maturation
b4143	Cytosol	n	Protein Maturation
b3287	Cytosol	n	Protein Maturation
b2610	Cytosol	n	Protein Translocation	Yes
b3609	Cytosol	n	Protein Translocation	Yes
b3464	Cytosol	n	Protein Translocation	Yes
b1117	Cytosol	n	Protein Translocation	Yes
b0098	Cytosol	n	Protein Translocation	Yes
b2514	Cytosol	n	Transcription
b2607	Cytosol	n	Transcription
b3987	Cytosol	n	Transcription
b1876	Cytosol	n	Transcription
b1871	Cytosol	n	Transcription
b1870	Cytosol	n	Transcription
b0058	Cytosol	n	Transcription
b0051	Cytosol	n	Transcription
b2183	Cytosol	n	Transcription
b3741	Cytosol	n	Transcription
b3740	Cytosol	n	Transcription
b3965	Cytosol	n	Transcription
b1084	Cytosol	n	Transcription
b1086	Cytosol	n	Transcription
b1269	Cytosol	n	Transcription
b1866	Cytosol	n	Transcription
b0930	Cytosol	n	Transcription
b3590	Cytosol	n	Transcription
b3591	Cytosol	n	Transcription
b3982	Cytosol	n	Transcription
b2573	Cytosol	n	Transcription
b2575	Cytosol	n	Transcription
b2791	Cytosol	n	Transcription
b0859	Cytosol	n	Transcription
b1652	Cytosol	n	Transcription
b3560	Cytosol	n	Transcription
b3164	Cytosol	n	Transcription
b3166	Cytosol	n	Transcription
b3169	Cytosol	n	Transcription
b2140	Cytosol	n	Transcription
b3780	Cytosol	n	Transcription
b3783	Cytosol	n	Transcription
b2960	Cytosol	n	Transcription
b2567	Cytosol	n	Transcription
b2890	Cytosol	n	Transcription
b2785	Cytosol	n	Transcription
b3179	Cytosol	n	Transcription
b2318	Cytosol	n	Transcription
b3406	Cytosol	n	Transcription
b2559	Cytosol	n	Transcription
b1835	Cytosol	n	Transcription
b0636	Cytosol	n	Transcription
b4049	Cytosol	n	Transcription
b3146	Cytosol	n	Transcription
b2946	Cytosol	n	Transcription
b0807	Cytosol	n	Transcription
b1822	Cytosol	n	Transcription
b4022	Cytosol	n	Transcription
b3084	Cytosol	n	Transcription
b3559	Cytosol	n	Transcription
b2594	Cytosol	n	Transcription
b2114	Cytosol	n	Transcription
b0967	Cytosol	n	Transcription
b0969	Cytosol	n	Transcription
b4258	Cytosol	n	Transcription
b3181	Cytosol	n	Transcription
b2324	Cytosol	n	Transcription
b3988	Cytosol	n	Transcription
b2697	Cytosol	n	Transcription
b1804	Cytosol	n	Transcription
b0680	Cytosol	n	Transcription
b4180	Cytosol	n	Transcription
b0194	Cytosol	n	Transcription
b2268	Cytosol	n	Transcription
b1344	Cytosol	n	Transcription
b0188	Cytosol	n	Transcription
b4129	Cytosol	n	Transcription
b3295	Cytosol	n	Transcription
b3470	Cytosol	n	Transcription
b2474	Cytosol	n	Transcription
b0026	Cytosol	n	Transcription
b0406	Cytosol	n	Transcription
b0405	Cytosol	n	Transcription
b3706	Cytosol	n	Transcription
b3288	Cytosol	n	Transcription
b3289	Cytosol	n	Transcription
b3260	Cytosol	n	Transcription
b2806	Cytosol	n	Transcription
b3461	Cytosol	n	Transcription
b3465	Cytosol	n	Transcription
b1922	Cytosol	n	Transcription
b0416	Cytosol	n	Transcription
b4171	Cytosol	n	Transcription
b0526	Cytosol	n	Transcription
b1713	Cytosol	n	Transcription
b3704	Cytosol	n	Transcription
b3384	Cytosol	n	Transcription
b1286	Cytosol	n	Transcription
b1114	Cytosol	n	Transcription
b0642	Cytosol	n	Transcription
b4166	Cytosol	n	Transcription
b4162	Cytosol	n	Transcription
b0082	Cytosol	n	Transcription
b3067	Cytosol	n	Transcription
b3247	Cytosol	n	Transcription
b2532	Cytosol	n	Transcription
b1637	Cytosol	n	Transcription
b3202	Cytosol	n	Transcription
b4371	Cytosol	n	Transcription
b0893	Cytosol	n	Transcription
b3651	Cytosol	n	Transcription
b3345	Cytosol	n	Transcription
b3344	Cytosol	n	Transcription
b3343	Cytosol	n	Transcription
b2741	Cytosol	n	Transcription
b2745	Cytosol	n	Transcription
b1133	Cytosol	n	Transcription
b1135	Cytosol	n	Transcription
b1714	Cytosol	n	Transcription
b1719	Cytosol	n	Transcription
b0661	Cytosol	n	Transcription
b0948	Cytosol	n	Transcription
b4293	Cytosol	n	Transcription
b3649	Cytosol	n	Transcription
b3643	Cytosol	n	Transcription
b2606	Cytosol	n	Translation
b3986	Cytosol	n	Translation
b3985	Cytosol	n	Translation
b3984	Cytosol	n	Translation
b2609	Cytosol	n	Translation
b2608	Cytosol	n	Translation
b2185	Cytosol	n	Translation
b1089	Cytosol	n	Translation
b0023	Cytosol	n	Translation
b3983	Cytosol	n	Translation
b2400	Cytosol	n	Translation
b1211	Cytosol	n	Translation
b3165	Cytosol	n	Translation
b3167	Cytosol	n	Translation
b3168	Cytosol	n	Translation
b3309	Cytosol	n	Translation
b3308	Cytosol	n	Translation
b3301	Cytosol	n	Translation
b3303	Cytosol	n	Translation
b3302	Cytosol	n	Translation
b3305	Cytosol	n	Translation
b3304	Cytosol	n	Translation
b3307	Cytosol	n	Translation
b3306	Cytosol	n	Translation
b2566	Cytosol	n	Translation
b2891	Cytosol	n	Translation
b3318	Cytosol	n	Translation
b3319	Cytosol	n	Translation
b3312	Cytosol	n	Translation
b3313	Cytosol	n	Translation
b3310	Cytosol	n	Translation
b3311	Cytosol	n	Translation
b3316	Cytosol	n	Translation
b3317	Cytosol	n	Translation
b3314	Cytosol	n	Translation
b3315	Cytosol	n	Translation
b3321	Cytosol	n	Translation
b3320	Cytosol	n	Translation
b3339	Cytosol	n	Translation
b4203	Cytosol	n	Translation
b4200	Cytosol	n	Translation
b3186	Cytosol	n	Translation
b3185	Cytosol	n	Translation
b3636	Cytosol	n	Translation
b3980	Cytosol	n	Translation
b1480	Cytosol	n	Translation
b0172	Cytosol	n	Translation
b0170	Cytosol	n	Translation
b3341	Cytosol	n	Translation
b0169	Cytosol	n	Translation
b3299	Cytosol	n	Translation
b3298	Cytosol	n	Translation
b3297	Cytosol	n	Translation
b3296	Cytosol	n	Translation
b3294	Cytosol	n	Translation
b0436	Cytosol	n	Translation
b3282	Cytosol	n	Translation
b4202	Cytosol	n	Translation
b1717	Cytosol	n	Translation
b3703	Cytosol	n	Translation
b3065	Cytosol	n	Translation
b3936	Cytosol	n	Translation
b4375	Cytosol	n	Translation
b0884	Cytosol	n	Translation
b3231	Cytosol	n	Translation
b3230	Cytosol	n	Translation
b3340	Cytosol	n	Translation
b3342	Cytosol	n	Translation
b1716	Cytosol	n	Translation
b1718	Cytosol	n	Translation
b3637	Cytosol	n	Translation
b0911	Cytosol	n	Translation
b3541	Cytosol	n	Transport
b3749	Cytosol	n	Transport
b3748	Cytosol	n	Transport
b2169	Cytosol	n	Transport
b0933	Cytosol	n	Transport
b0855	Cytosol	n	Transport
b4485	Cytosol	n	Transport
b3567	Cytosol	n	Transport
b2416	Cytosol	n	Transport
b2417	Cytosol	n	Transport
b2415	Cytosol	n	Transport
b2093	Cytosol	n	Transport
b2094	Cytosol	n	Transport
b0829	Cytosol	n	Transport
b1441	Cytosol	n	Transport
b0830	Cytosol	n	Transport
b2149	Cytosol	n	Transport
b3540	Cytosol	n	Transport
b2306	Cytosol	n	Transport
b2129	Cytosol	n	Transport
b0809	Cytosol	n	Transport
b1817	Cytosol	n	Transport
b4195	Cytosol	n	Transport
b4194	Cytosol	n	Transport
b0366	Cytosol	n	Transport
b3450	Cytosol	n	Transport
b3455	Cytosol	n	Transport
b3454	Cytosol	n	Transport
b1484	Cytosol	n	Transport
b1483	Cytosol	n	Transport
b0199	Cytosol	n	Transport
b1900	Cytosol	n	Transport
b4087	Cytosol	n	Transport
b2201	Cytosol	n	Transport
b2677	Cytosol	n	Transport
b2704	Cytosol	n	Transport
b1710	Cytosol	n	Transport
b4035	Cytosol	n	Transport
b0066	Cytosol	n	Transport
b1126	Cytosol	n	Transport
b0652	Cytosol	n	Transport
b1709	Cytosol	n	Transport
b0864	Cytosol	n	Transport
b2204	Inner_Membrane	r	Carbohydrate
b2485	Inner_Membrane	r	Carbohydrate
b2484	Inner_Membrane	r	Carbohydrate
b2486	Inner_Membrane	r	Carbohydrate
b2483	Inner_Membrane	r	Carbohydrate
b2482	Inner_Membrane	r	Carbohydrate
b2202	Inner_Membrane	r	Carbohydrate
b4151	Inner_Membrane	r	Carbohydrate
b4152	Inner_Membrane	r	Carbohydrate
b2519	Inner_Membrane	s	Cell Envelope
b1278	Inner_Membrane	r	Cell Envelope
b0841	Inner_Membrane	r	Cell Envelope
b3784	Inner_Membrane	r	Cell Envelope
b1069	Inner_Membrane	r	Cell Envelope
b0839	Inner_Membrane	r	Cell Envelope
b0632	Inner_Membrane	r	Cell Envelope
b0635	Inner_Membrane	r	Cell Envelope
b0149	Inner_Membrane	s	Cell Envelope
b0433	Inner_Membrane	ry	Cell Envelope
b3057	Inner_Membrane	r	Cell Envelope
b2010	Inner_Membrane	r	Cell Envelope
b0087	Inner_Membrane	r	Cell Envelope
b0084	Inner_Membrane	r	Cell Envelope
b3396	Inner_Membrane	s	Cell Envelope
b1244	Inner_Membrane	r	Cell Envelope
b1245	Inner_Membrane	r	Cell Envelope
b1992	Inner_Membrane	r	Cofactor and Prosthetic Group
b4040	Inner_Membrane	r	Cofactor and Prosthetic Group
b0428	Inner_Membrane	r	Cofactor and Prosthetic Group
b3930	Inner_Membrane	r	Cofactor and Prosthetic Group
b3835	Inner_Membrane	r	Cofactor and Prosthetic Group
b3350	Inner_Membrane	r	Inorganic Ion
b0451	Inner_Membrane	r	Inorganic Ion
b3915	Inner_Membrane	r	Inorganic Ion
b3367	Inner_Membrane	r	Inorganic Ion
b3747	Inner_Membrane	r	Inorganic Ion
b2987	Inner_Membrane	r	Inorganic Ion
b0842	Inner_Membrane	ry	Inorganic Ion
b1469	Inner_Membrane	r	Inorganic Ion
b0590	Inner_Membrane	r	Inorganic Ion
b1216	Inner_Membrane	r	Inorganic Ion
b1186	Inner_Membrane	r	Inorganic Ion
b1859	Inner_Membrane	r	Inorganic Ion
b4242	Inner_Membrane	r	Inorganic Ion
b0589	Inner_Membrane	ry	Inorganic Ion
b1206	Inner_Membrane	r	Inorganic Ion
b0484	Inner_Membrane	r	Inorganic Ion
b3409	Inner_Membrane	r	Inorganic Ion
b0019	Inner_Membrane	r	Inorganic Ion
b3196	Inner_Membrane	r	Inorganic Ion
b1223	Inner_Membrane	r	Inorganic Ion
b0575	Inner_Membrane	r	Inorganic Ion
b0153	Inner_Membrane	r	Inorganic Ion
b0155	Inner_Membrane	r	Inorganic Ion
b1363	Inner_Membrane	ry	Inorganic Ion
b4513	Inner_Membrane	r	Inorganic Ion
b3849	Inner_Membrane	r	Inorganic Ion
b0764	Inner_Membrane	r	Inorganic Ion
b0698	Inner_Membrane	r	Inorganic Ion
b0697	Inner_Membrane	r	Inorganic Ion
b3477	Inner_Membrane	r	Inorganic Ion
b3478	Inner_Membrane	r	Inorganic Ion
b0752	Inner_Membrane	r	Inorganic Ion
b1592	Inner_Membrane	r	Inorganic Ion
b3040	Inner_Membrane	r	Inorganic Ion
b2392	Inner_Membrane	r	Inorganic Ion
b3469	Inner_Membrane	r	Inorganic Ion
b2423	Inner_Membrane	r	Inorganic Ion
b2424	Inner_Membrane	r	Inorganic Ion
b3816	Inner_Membrane	ry	Inorganic Ion
b3493	Inner_Membrane	r	Inorganic Ion
b1250	Inner_Membrane	r	Inorganic Ion
b4289	Inner_Membrane	r	Inorganic Ion
b4288	Inner_Membrane	r	Inorganic Ion
b3727	Inner_Membrane	r	Inorganic Ion
b3726	Inner_Membrane	r	Inorganic Ion
b0047	Inner_Membrane	r	Inorganic Ion
b2174	Inner_Membrane	r	Cell Envelope
b0027	Inner_Membrane	r	Cell Envelope	Yes
b2836	Inner_Membrane	r	Cell Envelope
b3785	Inner_Membrane	r	Cell Envelope
b3792	Inner_Membrane	r	Cell Envelope
b3793	Inner_Membrane	r	Cell Envelope
b4262	Inner_Membrane	r	Cell Envelope
b4261	Inner_Membrane	r	Cell Envelope
b3546	Inner_Membrane	r	Cell Envelope				0.3125
b1855	Inner_Membrane	y	Cell Envelope
b0175	Inner_Membrane	r	Cell Envelope
b0221	Inner_Membrane	r	Cell Envelope
b3199	Inner_Membrane	r	Cell Envelope
b3622	Inner_Membrane	r	Cell Envelope
b3059	Inner_Membrane	r	Cell Envelope
b1912	Inner_Membrane	r	Cell Envelope
b2027	Inner_Membrane	r	Cell Envelope
b0418	Inner_Membrane	r	Cell Envelope
b2258	Inner_Membrane	r	Cell Envelope
b2254	Inner_Membrane	r	Cell Envelope
b2257	Inner_Membrane	r	Cell Envelope
b2035	Inner_Membrane	r	Cell Envelope
b2037	Inner_Membrane	ry	Cell Envelope
b4544	Inner_Membrane	r	Cell Envelope
b2828	Inner_Membrane	r	Cell Envelope	Yes
b0657	Inner_Membrane	r	Cell Envelope
b4042	Inner_Membrane	r	Cell Envelope
b1249	Inner_Membrane	r	Cell Envelope
b0915	Inner_Membrane	r	Cell Envelope
b0914	Inner_Membrane	r	Cell Envelope
b4073	Inner_Membrane	r	Other Metabolism
b3736	Inner_Membrane	r	Oxidative Phosphorylation
b3737	Inner_Membrane	r	Oxidative Phosphorylation
b3731	Inner_Membrane	y	Oxidative Phosphorylation
b3738	Inner_Membrane	ry	Oxidative Phosphorylation
b3739	Inner_Membrane	r	Oxidative Phosphorylation
b2995	Inner_Membrane	ry	Oxidative Phosphorylation
b1873	Inner_Membrane	s	Oxidative Phosphorylation
b1475	Inner_Membrane	t	Oxidative Phosphorylation
b1476	Inner_Membrane	r	Oxidative Phosphorylation
b1465	Inner_Membrane	r	Oxidative Phosphorylation
b2288	Inner_Membrane	ry	Oxidative Phosphorylation
b0124	Inner_Membrane	r	Oxidative Phosphorylation
b0721	Inner_Membrane	r	Oxidative Phosphorylation
b3893	Inner_Membrane	t	Oxidative Phosphorylation
b3892	Inner_Membrane	r	Oxidative Phosphorylation
b1227	Inner_Membrane	r	Oxidative Phosphorylation
b0974	Inner_Membrane	r	Oxidative Phosphorylation
b0972	Inner_Membrane	t	Oxidative Phosphorylation
b0979	Inner_Membrane	r	Oxidative Phosphorylation
b0978	Inner_Membrane	r	Oxidative Phosphorylation
b0996	Inner_Membrane	s	Oxidative Phosphorylation
b0429	Inner_Membrane	r	Oxidative Phosphorylation
b0430	Inner_Membrane	r	Oxidative Phosphorylation
b2276	Inner_Membrane	r	Oxidative Phosphorylation
b2277	Inner_Membrane	r	Oxidative Phosphorylation
b2278	Inner_Membrane	r	Oxidative Phosphorylation
b2279	Inner_Membrane	ry	Oxidative Phosphorylation
b0432	Inner_Membrane	ry	Oxidative Phosphorylation
b0431	Inner_Membrane	ry	Oxidative Phosphorylation
b1590	Inner_Membrane	r	Oxidative Phosphorylation
b2722	Inner_Membrane	r	Oxidative Phosphorylation
b2723	Inner_Membrane	r	Oxidative Phosphorylation
b1602	Inner_Membrane	r	Oxidative Phosphorylation
b1603	Inner_Membrane	r	Oxidative Phosphorylation
b0733	Inner_Membrane	r	Oxidative Phosphorylation
b0734	Inner_Membrane	r	Oxidative Phosphorylation
b2282	Inner_Membrane	r	Oxidative Phosphorylation
b2280	Inner_Membrane	r	Oxidative Phosphorylation
b0722	Inner_Membrane	r	Oxidative Phosphorylation
b0896	Inner_Membrane	r	Oxidative Phosphorylation
b1185	Inner_Membrane	r	Protein Maturation
b3300	Inner_Membrane	r	Protein Translocation	Yes
b0627	Inner_Membrane	r	Protein Translocation	Yes
b3175	Inner_Membrane	r	Protein Translocation	Yes
b3981	Inner_Membrane	r	Protein Translocation	Yes
b3836	Inner_Membrane	r	Protein Translocation	Yes
b3838	Inner_Membrane	r	Protein Translocation	Yes
b0409	Inner_Membrane	r	Protein Translocation	Yes
b0408	Inner_Membrane	r	Protein Translocation	Yes
b3705	Inner_Membrane	ra	Protein Translocation	Yes
b1116	Inner_Membrane	r	Protein Translocation	Yes
b1118	Inner_Membrane	r	Protein Translocation	Yes
b3839	Inner_Membrane	ry	Protein Translocation	Yes
b3824	Inner_Membrane	r	Transport
b3823	Inner_Membrane	r	Transport
b2199	Inner_Membrane	ry	Transport
b2198	Inner_Membrane	r	Transport
b3452	Inner_Membrane	r	Transport
b2170	Inner_Membrane	r	Transport
b4356	Inner_Membrane	r	Transport
b0709	Inner_Membrane	ry	Transport
b0875	Inner_Membrane	r	Transport
b4136	Inner_Membrane	r	Transport
b4132	Inner_Membrane	r	Transport
b4130	Inner_Membrane	r	Transport
b4138	Inner_Membrane	r	Transport
b1473	Inner_Membrane	r	Transport
b0679	Inner_Membrane	r	Transport
b0904	Inner_Membrane	r	Transport
b3691	Inner_Membrane	r	Transport
b2167	Inner_Membrane	r	Transport
b1528	Inner_Membrane	r	Transport
b4120	Inner_Membrane	r	Transport
b4123	Inner_Membrane	r	Transport
b0112	Inner_Membrane	r	Transport
b0591	Inner_Membrane	r	Transport
b0934	Inner_Membrane	r	Transport
b0336	Inner_Membrane	r	Transport
b3599	Inner_Membrane	r	Transport
b3116	Inner_Membrane	r	Transport
b3370	Inner_Membrane	r	Transport
b3750	Inner_Membrane	r	Transport
b2156	Inner_Membrane	r	Transport
b2406	Inner_Membrane	r	Transport
b2578	Inner_Membrane	r	Transport
b1981	Inner_Membrane	r	Transport
b2882	Inner_Membrane	r	Transport
b2796	Inner_Membrane	r	Transport
b0856	Inner_Membrane	r	Transport
b0857	Inner_Membrane	ry	Transport
b1453	Inner_Membrane	r	Transport
b4240	Inner_Membrane	r	Transport
b0612	Inner_Membrane	r	Transport
b4067	Inner_Membrane	r	Transport
b4460	Inner_Membrane	r	Transport
b3568	Inner_Membrane	r	Transport
b3161	Inner_Membrane	r	Transport
b3415	Inner_Membrane	r	Transport
b2148	Inner_Membrane	r	Transport
b2964	Inner_Membrane	r	Transport
b2092	Inner_Membrane	r	Transport
b1486	Inner_Membrane	r	Transport
b2789	Inner_Membrane	r	Transport
b4321	Inner_Membrane	r	Transport
b1492	Inner_Membrane	r	Transport
b0353	Inner_Membrane	r	Transport
b1442	Inner_Membrane	ry	Transport
b1443	Inner_Membrane	ry	Transport
b0621	Inner_Membrane	r	Transport
b0007	Inner_Membrane	ry	Transport
b4077	Inner_Membrane	r	Transport
b1533	Inner_Membrane	r	Transport
b0314	Inner_Membrane	r	Transport
b4476	Inner_Membrane	r	Transport
b3578	Inner_Membrane	r	Transport
b3577	Inner_Membrane	r	Transport
b2429	Inner_Membrane	r	Transport
b2223	Inner_Membrane	r	Transport
b0832	Inner_Membrane	r	Transport
b0831	Inner_Membrane	r	Transport
b4265	Inner_Membrane	r	Transport
b3543	Inner_Membrane	r	Transport
b3542	Inner_Membrane	r	Transport
b3093	Inner_Membrane	r	Transport
b2307	Inner_Membrane	r	Transport
b2308	Inner_Membrane	r	Transport
b2943	Inner_Membrane	r	Transport
b3654	Inner_Membrane	r	Transport
b0576	Inner_Membrane	r	Transport
b3089	Inner_Membrane	r	Transport
b2200	Inner_Membrane	r	Transport
b2841	Inner_Membrane	r	Transport
b0810	Inner_Membrane	r	Transport
b0813	Inner_Membrane	ry	Transport
b1819	Inner_Membrane	r	Transport
b1818	Inner_Membrane	r	Transport
b4208	Inner_Membrane	r	Transport
b4193	Inner_Membrane	r	Transport
b1711	Inner_Membrane	r	Transport
b0367	Inner_Membrane	r	Transport
b3528	Inner_Membrane	r	Transport
b2923	Inner_Membrane	r	Transport
b3451	Inner_Membrane	r	Transport
b3457	Inner_Membrane	r	Transport
b3456	Inner_Membrane	ry	Transport
b2587	Inner_Membrane	r	Transport
b1801	Inner_Membrane	r	Transport
b0511	Inner_Membrane	r	Transport
b1485	Inner_Membrane	r	Transport
b0197	Inner_Membrane	rya	Transport
b0198	Inner_Membrane	r	Transport
b2663	Inner_Membrane	r	Transport
b2715	Inner_Membrane	r	Transport
b1015	Inner_Membrane	r	Transport
b1907	Inner_Membrane	r	Transport
b0692	Inner_Membrane	r	Transport
b0341	Inner_Membrane	r	Transport
b0343	Inner_Membrane	r	Transport
b4086	Inner_Membrane	r	Transport
b3502	Inner_Membrane	r	Transport
b2678	Inner_Membrane	ry	Transport
b2470	Inner_Membrane	r	Transport
b2702	Inner_Membrane	r	Transport
b2703	Inner_Membrane	r	Transport
b2497	Inner_Membrane	r	Transport
b2492	Inner_Membrane	r	Transport
b1006	Inner_Membrane	r	Transport
b4230	Inner_Membrane	r	Transport
b2683	Inner_Membrane	r	Transport
b1599	Inner_Membrane	r	Transport
b2682	Inner_Membrane	r	Transport
b0401	Inner_Membrane	r	Transport
b3266	Inner_Membrane	r	Transport
b3265	Inner_Membrane	rya	Transport
b2393	Inner_Membrane	r	Transport
b2240	Inner_Membrane	r	Transport
b3603	Inner_Membrane	r	Transport
b2801	Inner_Membrane	r	Transport
b1296	Inner_Membrane	r	Transport
b1101	Inner_Membrane	r	Transport
b3709	Inner_Membrane	r	Transport
b3258	Inner_Membrane	r	Transport
b3679	Inner_Membrane	r	Transport
b3496	Inner_Membrane	r	Transport
b3927	Inner_Membrane	r	Transport
b1605	Inner_Membrane	r	Transport
b1600	Inner_Membrane	r	Transport
b0887	Inner_Membrane	ry	Transport
b0886	Inner_Membrane	r	Transport
b0463	Inner_Membrane	rya	Transport
b0462	Inner_Membrane	r	Transport
b4032	Inner_Membrane	r	Transport
b0260	Inner_Membrane	r	Transport
b0067	Inner_Membrane	r	Transport
b0068	Inner_Membrane	r	Transport
b2128	Inner_Membrane	r	Transport
b3063	Inner_Membrane	r	Transport
b3714	Inner_Membrane	r	Transport
b3666	Inner_Membrane	r	Transport
b2536	Inner_Membrane	r	Transport
b1634	Inner_Membrane	r	Transport
b1125	Inner_Membrane	r	Transport
b1124	Inner_Membrane	r	Transport
b1252	Inner_Membrane	r	Transport
b0654	Inner_Membrane	r	Transport
b0653	Inner_Membrane	r	Transport
b3722	Inner_Membrane	r	Transport
b4111	Inner_Membrane	r	Transport
b4115	Inner_Membrane	r	Transport
b0070	Inner_Membrane	r	Transport
b2975	Inner_Membrane	r	Transport
b0731	Inner_Membrane	r	Transport
b3127	Inner_Membrane	r	Transport
b3653	Inner_Membrane	r	Transport
b2835	Inner_Membrane	r	Transport
b2130	Inner_Membrane	r	Transport
b3907	Inner_Membrane	r	Transport
b3909	Inner_Membrane	r	Transport
b1621	Inner_Membrane	r	Transport
b0861	Inner_Membrane	ry	Transport
b0862	Inner_Membrane	ry	Transport
b0040	Inner_Membrane	r	Transport
b4033	Inner_Membrane	r	Transport
b4031	Inner_Membrane	ry	Transport
b3006	Inner_Membrane	ry	Transport
b3005	Inner_Membrane	s	Transport
b4231	Inner_Membrane	r	Transport
b0751	Inner_Membrane	r	Transport
b3224	Inner_Membrane	r	Transport
b2963	Outer_Membrane	ryla	Cell Envelope
b1193	Outer_Membrane	ryla	Cell Envelope
b2701	Outer_Membrane	ryla	Cell Envelope
b2813	Outer_Membrane	ryla	Cell Envelope
b3035	Outer_Membrane	sb	Transport
b0572	Outer_Membrane	ryla	Transport
b3821	Outer_Membrane	sb	Cell Envelope
b0622	Outer_Membrane	sb	Cell Envelope
b1677	Outer_Membrane	ryla	Lipoprotein
b2617	Outer_Membrane	ryla	Protein Translocation	Yes
b2512	Outer_Membrane	ryla	Protein Translocation	Yes
b1209	Outer_Membrane	ryla	Protein Translocation	Yes
b2595	Outer_Membrane	ryla	Protein Translocation	Yes
b0177	Outer_Membrane	sb	Protein Translocation	Yes
b2477	Outer_Membrane	ryla	Protein Translocation	Yes
b2344	Outer_Membrane	sb	Transport
b3966	Outer_Membrane	sb	Transport
b2155	Outer_Membrane	sb	Transport
b0584	Outer_Membrane	sb	Transport
b0929	Outer_Membrane	sb	Transport
b4311	Outer_Membrane	sb	Transport
b0805	Outer_Membrane	sb	Transport
b1319	Outer_Membrane	sb	Transport
b0150	Outer_Membrane	sb	Transport
b2215	Outer_Membrane	sb	Transport
b1377	Outer_Membrane	sb	Transport
b0957	Outer_Membrane	sb	Transport
b3875	Outer_Membrane	sb	Transport
b0241	Outer_Membrane	sb	Transport
b1102	Outer_Membrane	sb	Transport
b0411	Outer_Membrane	sb	Transport
b4291	Outer_Membrane	sb	Transport
b4036	Outer_Membrane	sb	Transport
b2957	Periplasm	s	Amino Acid
b4055	Periplasm	s	Amino Acid
b1386	Periplasm	s	Amino Acid
b1197	Periplasm	s	Carbohydrate
b0480	Periplasm	s	Carbohydrate
b3571	Periplasm	s	Carbohydrate
b2132	Periplasm	s	Carbohydrate
b2203	Periplasm	s	Carbohydrate
b2206	Periplasm	t	Carbohydrate
b2205	Periplasm	t	Carbohydrate
b0980	Periplasm	s	Carbohydrate
b1002	Periplasm	s	Carbohydrate
b0756	Periplasm	s	Carbohydrate
b1329	Periplasm	s	Cell Envelope
b2134	Periplasm	s	Cell Envelope
b2558	Periplasm	s	Cell Envelope
b2435	Periplasm	t	Cell Envelope
b3182	Periplasm	s	Cell Envelope
b2328	Periplasm	s	Cell Envelope
b4392	Periplasm	s	Cell Envelope
b2817	Periplasm	t	Cell Envelope
b4169	Periplasm	s	Cell Envelope
b1243	Periplasm	s	Cell Envelope
b3447	Periplasm	s	Cofactor and Prosthetic Group
b3917	Periplasm	s	Inorganic Ion
b0592	Periplasm	s	Inorganic Ion
b1857	Periplasm	s	Inorganic Ion
b2425	Periplasm	s	Inorganic Ion
b1308	Periplasm	s	Inorganic Ion
b0123	Periplasm	t	Inorganic Ion
b0573	Periplasm	s	Inorganic Ion
b0574	Periplasm	s	Inorganic Ion
b0152	Periplasm	t	Inorganic Ion
b0763	Periplasm	s	Inorganic Ion
b3476	Periplasm	s	Inorganic Ion
b3728	Periplasm	s	Inorganic Ion
b4290	Periplasm	s	Inorganic Ion
b2239	Periplasm	s	Cell Envelope
b0494	Periplasm	s	Cell Envelope
b0789	Periplasm	s	Cell Envelope
b3200	Periplasm	s	Cell Envelope
b4213	Periplasm	s	Nucleotide
b0383	Periplasm	s	Nucleotide
b4072	Periplasm	t	Other Metabolism
b4070	Periplasm	s	Other Metabolism
b4071	Periplasm	s	Other Metabolism
b2997	Periplasm	t	Oxidative Phosphorylation
b2996	Periplasm	t	Oxidative Phosphorylation
b2994	Periplasm	t	Oxidative Phosphorylation
b1474	Periplasm	t	Oxidative Phosphorylation
b1646	Periplasm	s	Oxidative Phosphorylation
b1872	Periplasm	t	Oxidative Phosphorylation
b0837	Periplasm	s	Oxidative Phosphorylation
b0894	Periplasm	t	Oxidative Phosphorylation
b3894	Periplasm	t	Oxidative Phosphorylation
b0973	Periplasm	t	Oxidative Phosphorylation
b0997	Periplasm	t	Oxidative Phosphorylation
b1589	Periplasm	t	Oxidative Phosphorylation
b1588	Periplasm	t	Oxidative Phosphorylation
b1587	Periplasm	t	Oxidative Phosphorylation
b0604	Periplasm	s	Protein Maturation
b0053	Periplasm	s	Protein Translocation	Yes
b0891	Periplasm	s	Protein Translocation	Yes
b3458	Periplasm	s	Transport
b2197	Periplasm	s	Transport
b0936	Periplasm	s	Transport
b0854	Periplasm	s	Transport
b3566	Periplasm	s	Transport
b2893	Periplasm	s	Transport
b1440	Periplasm	s	Transport
b3579	Periplasm	s	Transport
b2310	Periplasm	s	Transport
b3544	Periplasm	s	Transport
b2309	Periplasm	s	Transport
b4088	Periplasm	s	Transport
b0158	Periplasm	s	Transport
b0811	Periplasm	s	Transport
b0365	Periplasm	s	Transport
b1487	Periplasm	s	Transport
b4227	Periplasm	s	Transport
b1901	Periplasm	s	Transport
b2679	Periplasm	s	Transport
b2131	Periplasm	s	Transport
b3460	Periplasm	s	Transport
b0860	Periplasm	s	Transport
b3453	Periplasm	s	Transport
b2150	Periplasm	s	Transport
b3751	Periplasm	s	Transport
b1123	Periplasm	s	Transport
b0655	Periplasm	s	Transport
b0863	Periplasm	s	Transport
b4034	Periplasm	s	Transport

## Sheet: Table 2
Enzyme ID	Gene composition (copy number)	Compartment	New with iJL1678-ME	Has lipoproteins
1-ACYLGLYCEROL-3-P-ACYLTRANSFER-MONOMER	b3018(1)	Cytosol
1-PFK	b2168(2)	Cytosol
2-DEHYDROPANTOATE-REDUCT-MONOMER	b0425(1)	Cytosol
2-ISOPROPYLMALATESYN-MONOMER	b0074(1)	Cytosol
2-OCTAPRENYL-METHOXY-BENZOQ-METH-MONOMER	b3833(1)	Cytosol
2-OCTAPRENYLPHENOL-HYDROX-MONOMER	b3835(1)	Inner_Membrane
2OXOGLUTARATEDEH-CPLX	b0726(12) AND b0116(2) AND b0727(24)	Cytosol
3-ISOPROPYLMALDEHYDROG-CPLX	b0073(2)	Cytosol
3-ISOPROPYLMALISOM-CPLX	b0071(1) AND b0072(1)	Cytosol
3-METHYL-2-OXOBUT-OHCH3XFER-CPLX	b0134(10)	Cytosol
3-OXOACYL-ACP-REDUCT-MONOMER	b1093(1)	Cytosol
3-OXOACYL-ACP-SYNTHII-CPLX	b1095(2)	Cytosol
4OHBENZOATE-OCTAPRENYLTRANSFER-MONOMER	b4040(1)	Inner_Membrane
6PFK-1-CPX	b3916(4)	Cytosol
6PFK-2-CPX	b1723(2)	Cytosol
6PGLUCONDEHYDROG-CPLX	b2029(2)	Cytosol
6PGLUCONOLACT-MONOMER	b0767(1)	Cytosol
7KAPSYN-CPLX	b0776(2)	Cytosol
AAS-MONOMER	b2836(1)	Inner_Membrane
ABC-10-CPLX	b0592(1) AND b0589(1) AND b0590(1) AND b0588(2)	Inner_Membrane
ABC-11-CPLX	b0152(1) AND b0151(2) AND b0153(2)	Inner_Membrane
ABC-12-CPLX	b0809(2) AND b0811(1) AND b0810(2)	Inner_Membrane
ABC-13-CPLX	b0655(1) AND b0654(1) AND b0653(1) AND b0652(1)	Inner_Membrane
ABC-14-CPLX	b2309(1) AND b2308(1) AND b2307(1) AND b2306(2)	Inner_Membrane
ABC-15-CPLX	b3460(1) AND b3456(1) AND b3457(1) AND b3454(1) AND b3455(1)	Inner_Membrane
ABC-16-CPLX	b4034(1) AND b4035(2) AND b4033(1) AND b4032(1)	Inner_Membrane
ABC-18-CPLX	b2150(1) AND b2148(2) AND b2149(2)	Inner_Membrane
ABC-19-CPLX	b0764(2) AND b0765(2) AND b0763(1)	Inner_Membrane
ABC-20-CPLX	b3476(1) AND b3477(1) AND b3478(1) AND b3479(1) AND b3480(1)	Inner_Membrane
ABC-22-CPLX	b1245(1) AND b1244(1) AND b1247(1) AND b1246(1) AND b1243(1)	Inner_Membrane
ABC-24-CPLX	b1124(1) AND b1125(1) AND b1126(2) AND b1123(1)	Inner_Membrane
ABC-25-CPLX	b0857(1) AND b0856(1) AND b0854(1) AND b0855(2)	Inner_Membrane
ABC-26-CPLX	b2678(2) AND b2677(2) AND b2679(1)	Inner_Membrane
ABC-27-CPLX	b3725(2) AND b3728(1) AND b3726(1) AND b3727(1)	Inner_Membrane
ABC-28-CPLX_EG10817-MONOMER	b3751(1) AND b3750(1) AND b3748(1) AND b3749(1)	Inner_Membrane
ABC-2-CPLX	b1900(2) AND b1901(1) AND b4460(2)	Inner_Membrane
ABC-304-CPLX	b3458(1) AND b3456(1) AND b3457(1) AND b3454(1) AND b3455(1)	Inner_Membrane
ABC-32-CPLX	b0067(2) AND b0066(2) AND b0068(1)	Inner_Membrane
ABC-33-CPLX	b3566(1) AND b3567(2) AND b3568(2)	Inner_Membrane
ABC-34-CPLX	b3452(1) AND b3453(1) AND b3451(1) AND b3450(2)	Inner_Membrane
ABC-35-CPLX	b2200(1) AND b2201(2) AND b2197(1) AND b2198(1) AND b2199(1)	Inner_Membrane
ABC-3-CPLX	b2308(1) AND b2310(1) AND b2307(1) AND b2306(2)	Inner_Membrane
ABC-40-CPLX	b2128(1) AND b2130(1) AND b2131(1) AND b2129(2)	Inner_Membrane
ABC-42-CPLX	b4088(1) AND b4087(2) AND b4086(2)	Inner_Membrane
ABC-46-CPLX	b4485(1) AND b4231(1) AND b4227(1) AND b4230(2)	Inner_Membrane
ABC-49-CPLX	b0831(1) AND b0830(1) AND b0829(2) AND b0832(1)	Inner_Membrane
ABC-4-CPLX	b0864(2) AND b0862(1) AND b0863(1) AND b0860(1) AND b0861(1)	Inner_Membrane
ABC-51-CPLX	b1443(1) AND b1442(1) AND b1440(1) AND b1441(2)	Inner_Membrane
ABC-53-CPLX	b4261(1) AND b4262(1) AND b3201(2) AND b3199(1) AND b3200(1)	Inner_Membrane
ABC-56-CPLX	b0934(2) AND b0933(2) AND b0936(1)	Inner_Membrane
ABC-59-CPLX	b1487(1) AND b1486(1) AND b1485(1) AND b1484(1) AND b1483(1)	Inner_Membrane
ABC-5-CPLX	b1709(2) AND b0158(1) AND b1711(2)	Inner_Membrane
ABC-63-CPLX	b1859(2) AND b1858(2) AND b1857(1)	Inner_Membrane
ABC-64-CPLX	b0365(1) AND b0366(2) AND b0367(2)	Inner_Membrane
ABC-6-CPLX	b0887(2) AND b0886(2)	Inner_Membrane
ABC-70-CPLX	b3917(1) AND b2422(2) AND b2423(1) AND b2424(1)	Inner_Membrane
ABC-7-CPLX	b2422(2) AND b2423(1) AND b2424(1) AND b2425(1)	Inner_Membrane
ABC-8-CPLX	b3540(1) AND b3541(1) AND b3542(1) AND b3543(1) AND b3544(1)	Inner_Membrane
ABC-9-CPLX	b4287(2) AND b4290(1) AND b4288(1) AND b4289(1)	Inner_Membrane
ACETATEKINA-MONOMER	b2296(1)	Cytosol
ACETOACETYL-COA-TRANSFER-CPLX	b2222(2) AND b2221(2)	Cytosol
ACETOLACTSYNI-CPLX	b3671(2) AND b3670(2)	Cytosol
ACETOLACTSYNIII-CPLX	b0078(2) AND b0077(2)	Cytosol
ACETYL-COA-ACETYLTRANSFER-CPLX	b2224(4)	Cytosol
ACETYL-COA-CARBOXYLMULTI-CPLX	b3255(2) AND b2316(2) AND b0185(2) AND b3256(2)	Cytosol
ACETYLGLUTKIN-CPLX	b3959(2)	Cytosol
ACETYLORNDEACET-CPLX	b3957(2)	Cytosol
ACETYLORNTRANSAM-CPLX	b3359(2)	Cytosol
ACNEULY-CPLX	b3225(4)	Cytosol
ACSERLYA-CPLX	b2414(2)	Cytosol
ACSERLYB-CPLX	b2421(2)	Cytosol
ACS-MONOMER	b4069(1)	Cytosol
ACYLCOADEHYDROG-MONOMER	b0221(1)	Inner_Membrane
ACYLCOASYN-CPLX	b1805(2)	Cytosol
ADCLY-CPLX	b1096(2)	Cytosol
ADENODEAMIN-MONOMER	b1623(1)	Cytosol
ADENPRIBOSYLTRAN-CPLX	b0469(2)	Cytosol
ADENYLATECYC-MONOMER	b3806(1)	Cytosol
ADENYL-KIN-MONOMER	b0474(1)	Cytosol
ADENYLOSUCCINATE-SYN-DIMER	b4177(2)	Cytosol
ADENYLYLSULFKIN-CPLX	b2750(2)	Cytosol
ADHC-CPLX	b0356(2)	Cytosol
ADHE-CPLX	b1241(40)	Cytosol
ADHP-MONOMER	b1478(1)	Cytosol
AERGLYC3PDEHYDROG-CPLX	b3426(2)	Cytosol
AGMATIN-CPLX	b2937(2)	Cytosol
AICARTRANSIMPCYCLO-CPLX	b4006(1)	Cytosol
AIRS-CPLX	b2499(2)	Cytosol
AKBLIG-CPLX	b3617(2)	Cytosol
Ala_RS_tetra	b2697(4)	Cytosol
ALARACEBIOSYN-MONOMER	b4053(1)	Cytosol
ALD-CPLX	b1415(4)	Cytosol
ALDHDEHYDROG-MONOMER	b1300(1)	Cytosol
ALDOSE1EPIM-MONOMER	b0756(1)	Periplasm
ALKAPHOSPHA-CPLX	b0383(2)	Periplasm
ALPHA-AMYL-CYTO-MONOMER	b1927(1)	Cytosol
ALPHA-AMYL-PERI-MONOMER	b3571(1)	Periplasm
ALPHAGALACTOSID-CPLX	b4119(2)	Cytosol
ALTRODEHYDRAT-MONOMER	b3091(1)	Cytosol
ALTRO-OXIDOREDUCT-MONOMER	b1521(1)	Cytosol
AMINEOXID-CPLX	b1386(2)	Periplasm
AMPG-MONOMER	b0433(1)	Inner_Membrane
AMP-NUCLEOSID-CPLX	b1982(6)	Cytosol
AMYLOMALT-MONOMER	b3416(1)	Cytosol
ANGLYC3PDEHYDROG-CPLX	b2241(1) AND b2242(1) AND b2243(1)	Cytosol
ANSA-CPLX	b1767(2)	Cytosol
ANSB-CPLX	b2957(4)	Periplasm
ANSP-MONOMER	b1453(1)	Inner_Membrane
ANTHRANSYNCOMPII-MONOMER	b1263(1)	Cytosol
ANTHRANSYN-CPLX	b1263(2) AND b1264(2)	Cytosol
APHA-CPLX	b4055(4)	Periplasm
APO-ENTB	b0595(5)	Cytosol
APP-UBIOX-CPLX	b0978(1) AND b0979(1)	Inner_Membrane
ARABISOM-CPLX	b0062(6)	Cytosol
ARAE-MONOMER	b2841(1)	Inner_Membrane
ARCD-MONOMER	b1605(1)	Inner_Membrane
ARGDECARBOXBIO-CPLX_mod_4:pydx5p	b2938(1)	Periplasm		Yes
ARGDECARBOXDEG-CPLX	b4117(10)	Cytosol
ArgS_mono	b1876(1)	Cytosol
ARGSUCCINLYA-MONOMER	b3960(1)	Cytosol
ARGSUCCTRAN-MONOMER	b1747(1)	Cytosol
AROA-MONOMER	b0908(1)	Cytosol
AROB-MONOMER	b3389(1)	Cytosol
AROC-CPLX	b2329(4)	Cytosol
AROD-CPLX	b1693(2)	Cytosol
AROE-MONOMER	b3281(1)	Cytosol
AROF-CPLX	b2601(2)	Cytosol
AROG-CPLX	b0754(4)	Cytosol
AROH-CPLX	b1704(2)	Cytosol
AROK-MONOMER	b3390(1)	Cytosol
AROL-MONOMER	b0388(1)	Cytosol
AROP-MONOMER	b0112(1)	Inner_Membrane
ASL-MONOMER	b1131(1)	Cytosol
Asn_RS_dim	b0930(2)	Cytosol
ASNSYNA-CPLX	b3744(2)	Cytosol
ASNSYNB-CPLX	b0674(2)	Cytosol
Asp_RS_dim	b1866(2)	Cytosol
ASPAMINOTRANS-DIMER	b0928(2)	Cytosol
ASPARTASE-CPLX	b4139(4)	Cytosol
ASPCARBCAT-TRIMER	b4245(3)	Cytosol
ASPCARBTRANS-CPLX	b4245(6) AND b4244(6)	Cytosol
ASPKINIHOMOSERDEHYDROGI-CPLX	b0002(4)	Cytosol
ASPKINIIHOMOSERDEHYDROGII-CPLX	b3940(2)	Cytosol
ASPKINIII-CPLX	b4024(2)	Cytosol
ASP-SEMIALDEHYDE-DEHYDROGENASE-CPLX	b3433(2)	Cytosol
ATPASE-1-CPLX	b0698(1) AND b4513(1) AND b0697(1) AND b0696(1)	Inner_Membrane
ATPASE-1-CPLX_no_MONOMER0-12	b0698(1) AND b0697(1) AND b0696(1)	Inner_Membrane
ATPSYN-CPLX	b3733(1) AND b3738(1) AND b3732(3) AND b3736(2) AND b3731(1) AND b3735(1) AND b3737(10) AND b3734(3)	Inner_Membrane
ATPSYN-CPLX_EG10106-MONOMER	b3736(1) AND b3731(1) AND b3735(1) AND b3739(1) AND b3734(1) AND b3733(1) AND b3738(1) AND b3737(1) AND b3732(1)	Inner_Membrane
B0070-MONOMER	b0070(1)	Inner_Membrane
B0260-MONOMER	b0260(1)	Inner_Membrane
B0511-MONOMER	b0511(1)	Inner_Membrane
B0612-MONOMER	b0612(1)	Inner_Membrane
B0709-MONOMER	b0709(1)	Inner_Membrane
B0752-MONOMER	b0752(1)	Inner_Membrane
B1006-MONOMER	b1006(1)	Inner_Membrane
B1296-MONOMER	b1296(1)	Inner_Membrane
B1634-MONOMER	b1634(1)	Inner_Membrane
B2170-MONOMER	b2170(1)	Inner_Membrane
B2789-MONOMER	b2789(1)	Inner_Membrane
B2975-MONOMER	b2975(1)	Inner_Membrane
BADH-CPLX	b0312(4)	Cytosol
Bam-CPLX	b0177(1) AND b2512(1) AND b2477(1) AND b2595(1) AND b2617(1)	Outer_Membrane	Yes	Yes
BETAGALACTOSID-CPLX	b0344(4)	Cytosol
BETT-MONOMER	b0314(1)	Inner_Membrane
BIOTIN-SYN-CPLX	b0775(2)	Cytosol
BLP-MONOMER	b1677(1)	Outer_Membrane		Yes
BRANCHED-CHAINAMINOTRANSFER-CPLX	b3770(6)	Cytosol
BRNQ-MONOMER	b0401(1)	Inner_Membrane
BTUE-MONOMER	b1710(1)	Cytosol
CADB-MONOMER	b4132(1)	Inner_Membrane
CAIC-MONOMER	b0037(1)	Cytosol
CARBODEHYDRAT-CPLX	b0339(2)	Cytosol
CARBPSYN-CPLX	b0032(2) AND b0033(2)	Cytosol
CARDIOLIPSYN-MONOMER	b1249(1)	Inner_Membrane
CARNDEHYDRA-CPLX	b0038(2)	Cytosol
CARNRACE-MONOMER	b0036(1)	Cytosol
CDPDIGLYPYPHOSPHA-MONOMER	b3918(1)	Cytosol
CDPDIGLYSYN-MONOMER	b0175(1)	Inner_Membrane
CFA-CPLX	b1661(2)	Cytosol
CHAA-MONOMER	b1216(1)	Inner_Membrane
CHD-MONOMER	b0311(1)	Cytosol
CHORISMUTPREPHENDEHYDRAT-CPLX	b2599(2)	Cytosol
CHORISMUTPREPHENDEHYDROG-CPLX	b2600(2)	Cytosol
CHORPYRLY-MONOMER	b4039(1)	Cytosol
cisGroES_hepta	b4142(7)	Cytosol
CITC-MONOMER	b0618(1)	Cytosol
CITLY-CPLX	b0616(6) AND b0617(6) AND b0615(6)	Cytosol
CITRATE-SI-SYNTHASE	b0720(6)	Cytosol
CMPKI-MONOMER	b0910(1)	Cytosol
CMR-MONOMER	b0842(1)	Inner_Membrane
COADTRI-CPLX	b3634(6)	Cytosol
COBALADENOSYLTRANS-MONOMER	b1270(1)	Cytosol
COBS-MONOMER	b1992(1)	Inner_Membrane
COBU-CPLX	b1993(2)	Cytosol
CODB-MONOMER	b0336(1)	Inner_Membrane
CORA-MONOMER	b3816(1)	Inner_Membrane
CPDB-MONOMER	b4213(1)	Periplasm
CPLX0-1	b2710(4)	Cytosol
CPLX0-1021	b0331(4)	Cytosol
CPLX0-1142	b2374(2)	Cytosol
CPLX0-1221	b3397(2)	Cytosol
CPLX0-1261	b2465(1)	Cytosol
CPLX0-1262	b3197(4)	Cytosol
CPLX0-1341	b1681(1) AND b1683(1) AND b1682(2)	Cytosol
CPLX0-1401	b2871(2)	Cytosol
CPLX0-1541	b0159(2)	Cytosol
CPLX0-1581	b0622(2)	Outer_Membrane
CPLX0-1601	b1587(1) AND b1590(1) AND b1588(1) AND b1589(1)	Inner_Membrane
CPLX0-1622	b1489(2)	Cytosol
CPLX0-1666	b2341(1)	Cytosol
CPLX0-1667	b2342(1)	Cytosol
CPLX0-1669	b1701(2)	Cytosol
CPLX0-1683	b3665(2)	Cytosol
CPLX0-1721	b0572(1)	Outer_Membrane		Yes
CPLX0-1762	b1388(1) AND b1389(1) AND b1392(1) AND b1390(1)	Cytosol
CPLX0-1923_EG10155-MONOMER	b3005(1) AND b1252(1) AND b2155(1) AND b3006(1)	Outer_Membrane
CPLX0-1923_EG10306-MONOMER	b1102(1) AND b3005(1) AND b1252(1) AND b3006(1)	Outer_Membrane
CPLX0-1924	b3966(1) AND b1252(1) AND b3005(1) AND b3006(1)	Outer_Membrane
CPLX0-1941	b1252(1) AND b3005(1) AND b0584(1) AND b3006(1)	Outer_Membrane
CPLX0-1942	b1252(1) AND b0150(1) AND b3005(1) AND b3006(1)	Outer_Membrane
CPLX0-1943	b4291(1) AND b1252(1) AND b3005(1) AND b3006(1)	Outer_Membrane
CPLX0-1962	b1539(4)	Cytosol
CPLX0-201	b0825(12)	Cytosol
CPLX0-2061	b3575(2)	Cytosol
CPLX0-2081	b1199(1) AND b1198(2) AND b1200(2)	Cytosol
CPLX0-2141	b3265(1)	Outer_Membrane		Yes
CPLX0-224	b0937(2)	Cytosol
CPLX0-225	b0935(4)	Cytosol
CPLX0-227	b0368(2)	Cytosol
CPLX0-231	b2415(1) AND b2416(2) AND b2093(1) AND b2092(2) AND b2094(1)	Inner_Membrane
CPLX0-234	b2747(2)	Cytosol
CPLX0-235	b3553(2)	Cytosol
CPLX0-236	b1463(2)	Cytosol
CPLX0-237	b3607(6)	Cytosol
CPLX0-238	b3172(4)	Cytosol
CPLX0-240	b3137(1) AND b3132(1)	Cytosol
CPLX0-241	b2095(1) AND b2096(1)	Cytosol
CPLX0-242	b3425(2)	Cytosol
CPLX0-243	b4226(6)	Cytosol
CPLX0-246_CPLX0-1342	b1679(2) AND b1680(2)	Cytosol
CPLX0-250_FORMATEDEHYDROGH-MONOMER	b2487(1) AND b2484(1) AND b2488(1) AND b2481(1) AND b2486(1) AND b2485(1) AND b2482(1) AND b2489(1) AND b4079(1) AND b2490(1) AND b2483(1)	Inner_Membrane
CPLX0-251	b0333(2)	Cytosol
CPLX0-252	b1091(2)	Cytosol
CPLX0-253	b3028(2)	Cytosol
CPLX0-254	b2919(6)	Cytosol
CPLX0-3001	b0237(2)	Cytosol
CPLX0-301	b3843(6)	Cytosol
CPLX0-303	b3925(2)	Cytosol
CPLX0-3061	b4260(6)	Cytosol
CPLX0-3141	b3029(2)	Cytosol
CPLX0-3161	b2472(4)	Cytosol
CPLX0-3181	b0166(2)	Cytosol
CPLX0-3201	b2328(2)	Periplasm
CPLX0-321	b2564(8)	Cytosol
CPLX0-322	b0477(2)	Cytosol
CPLX0-341	b3639(12)	Cytosol
CPLX0-3482	b3588(4)	Cytosol
CPLX0-3641	b1444(4)	Cytosol
CPLX0-3661	b3052(2)	Cytosol
CPLX0-3681	b3619(5)	Cytosol
CPLX0-3721	b3034(2)	Cytosol
CPLX0-3741	b1210(2)	Cytosol
CPLX0-3841	b1208(2)	Cytosol
CPLX0-3861	b4474(8)	Cytosol
CPLX0-3881	b2052(2)	Cytosol
CPLX0-3929	b2708(4)	Cytosol
CPLX0-3932	b0463(1)	Outer_Membrane		Yes
CPLX0-3936	b3058(8)	Cytosol
CPLX0-3943	b1298(2)	Cytosol
CPLX0-3948	b4394(2)	Cytosol
CPLX0-3951	b0149(2)	Inner_Membrane
CPLX0-3951_G6561-MONOMER	b1069(1) AND b0149(2)	Inner_Membrane
CPLX0-3952	b1662(3)	Cytosol
CPLX0-3954	b2154(4)	Cytosol
CPLX0-3970	b1245(1) AND b1244(1) AND b1247(1) AND b1246(1) AND b1329(1)	Inner_Membrane
CPLX0-3971	b2467(3)	Cytosol
CPLX0-3976_edit	b3785(1) AND b3793(1)	Inner_Membrane
CPLX0-682	b2615(6)	Cytosol
CPLX0-7	b2415(1) AND b2429(1) AND b2417(1) AND b2416(1)	Inner_Membrane
CPLX0-721	b2746(3)	Cytosol
CPLX0-7415	b0182(2)	Cytosol
CPLX0-7426	b3187(2)	Cytosol
CPLX0-7428	b2751(4) AND b2752(4)	Cytosol
CPLX0-743	b0420(2)	Cytosol
CPLX0-7458	b4467(1) AND b4468(1) AND b2979(1)	Cytosol
CPLX0-7462	b1692(2)	Cytosol
CPLX0-7465	b1190(2)	Cytosol
CPLX0-7466	b3564(2)	Cytosol
CPLX0-7520	b0340(10)	Cytosol
CPLX0-7521	b0126(4)	Cytosol
CPLX0-7525	b2264(2)	Cytosol
CPLX0-7530	b0241(3)	Outer_Membrane
CPLX0-7532	b0451(3)	Inner_Membrane
CPLX0-7533	b2215(3)	Outer_Membrane
CPLX0-7534	b0929(3)	Outer_Membrane
CPLX0-7535	b4115(2)	Inner_Membrane
CPLX0-7564	b0029(2)	Cytosol
CPLX0-761	b2868(1) AND b2866(1) AND b2867(1)	Cytosol
CPLX0-7614	b2019(2)	Cytosol
CPLX0-7615	b3126(6)	Cytosol
CPLX0-7616	b0509(4)	Cytosol
CPLX0-7622	b4471(2)	Cytosol
CPLX0-7625	b2291(2)	Cytosol
CPLX0-7629	b0019(2)	Inner_Membrane
CPLX0-7630	b0494(4)	Periplasm
CPLX0-7631	b2802(6)	Cytosol
CPLX0-7633	b2800(4)	Cytosol
CPLX0-7641	b3915(2)	Inner_Membrane
CPLX0-7642	b4111(2)	Inner_Membrane
CPLX0-7643	b3774(4)	Cytosol
CPLX0-7647	b3752(2)	Cytosol
CPLX0-7652	b3903(4)	Cytosol
CPLX0-7653	b0875(4)	Inner_Membrane
CPLX0-7654	b3927(4)	Inner_Membrane
CPLX0-7655	b4036(3)	Outer_Membrane
CPLX0-7659	b0414(2)	Cytosol
CPLX0-7660	b0222(4)	Cytosol
CPLX0-7674	b1250(4)	Inner_Membrane
CPLX0-7684	b2682(1) AND b2683(1)	Inner_Membrane
CPLX0-7685	b0125(4)	Cytosol
CPLX0-7687	b1525(2)	Cytosol
CPLX0-7688	b2661(4)	Cytosol
CPLX0-7692	b2781(2)	Cytosol
CPLX0-7694	b0485(4)	Cytosol
CPLX0-7695	b1524(2)	Cytosol
CPLX0-7704	b0914(2)	Inner_Membrane
CPLX0-7709	b1297(12)	Cytosol
CPLX0-7712	b2051(2)	Cytosol
CPLX0-7717	b3396(2)	Inner_Membrane
CPLX0-7717_G6561-MONOMER	b1069(1) AND b3396(2)	Inner_Membrane
CPLX0-7718	b2255(6)	Cytosol
CPLX0-7719	b0750(2)	Cytosol
CPLX0-7720	b2258(1) AND b4544(1)	Inner_Membrane
CPLX0-7732	b2428(2)	Cytosol
CPLX0-7741	b2917(2)	Cytosol
CPLX0-7744	b4196(2)	Cytosol
CPLX0-7760	b1276(2)	Cytosol
CPLX0-7761	b0118(2)	Cytosol
CPLX0-7776	b2930(2)	Cytosol
CPLX0-7788	b2146(2) AND b2147(2)	Cytosol
CPLX0-7794	b3882(4)	Cytosol
CPLX0-7808	b2436(2)	Cytosol
CPLX0-7811	b3850(4)	Cytosol
CPLX0-7817	b1654(2)	Cytosol
CPLX0-7819	b0047(2)	Inner_Membrane
CPLX0-782	b0628(2)	Cytosol
CPLX0-7824	b1684(2)	Cytosol
CPLX0-7826	b2954(2)	Cytosol
CPLX0-7838	b2810(2)	Cytosol
CPLX0-7838_CPLX0-7839	b2810(2) AND b2811(2)	Cytosol
CPLX0-7843	b0904(5)	Inner_Membrane
CPLX0-7847	b0052(2)	Cytosol
CPLX0-7848	b4192(6)	Cytosol
CPLX0-7877	b4025(2)	Cytosol
CPLX0-7878	b2373(4)	Cytosol
CPLX0-7882	b2262(6)	Cytosol
CPLX0-7887	b2379(2)	Cytosol
CPLX0-7888	b2290(2)	Cytosol
CPLX0-7904	b2162(4)	Cytosol
CPLX0-7906	b0040(3)	Inner_Membrane
CPLX0-7912	b2458(2)	Cytosol
CPLX0-821	b3371(12)	Cytosol
CPLX-153	b2415(1) AND b2715(2) AND b2416(2)	Inner_Membrane
CPLX-154	b2415(1) AND b2416(2) AND b3722(2)	Inner_Membrane
CPLX-157	b2415(1) AND b2417(1) AND b1101(2) AND b2416(2)	Inner_Membrane
CPLX-158	b2415(1) AND b2416(2) AND b2167(2) AND b2169(1)	Inner_Membrane
CPLX-163	b2415(1) AND b0731(2) AND b2416(2)	Inner_Membrane
CPLX-164	b2415(1) AND b2417(1) AND b2416(2) AND b1621(2)	Inner_Membrane
CPLX-165	b2415(1) AND b1818(2) AND b2416(2) AND b1817(1) AND b1819(1)	Inner_Membrane
CPLX-166	b2415(1) AND b2416(2) AND b3599(2)	Inner_Membrane
CPLX-167	b2415(1) AND b2416(2) AND b0679(2)	Inner_Membrane
CPLX-168	b2415(1) AND b2417(1) AND b2416(2) AND b4240(2)	Inner_Membrane
CPLX-169	b2415(1) AND b2704(1) AND b2416(1) AND b2703(1) AND b2702(1)	Inner_Membrane
CPLX-171	b0508(2)	Cytosol
CPLX-63	b1872(1) AND b1873(1)	Inner_Membrane
CPLX-64	b0512(4)	Cytosol
CPLX-7	b3502(2)	Inner_Membrane
CPLX-722	b0980(2)	Periplasm
CPLX-7524	b0516(2)	Cytosol
CPM-KDOSYNTH-MONOMER	b0918(1)	Cytosol
CTPSYN-CPLX	b2780(4)	Cytosol
CYCA-MONOMER	b4208(1)	Inner_Membrane
CYNX-MONOMER	b0341(1)	Inner_Membrane
CysS_mono	b0526(1)	Cytosol
CYSTATHIONINE-BETA-LYASE-CPLX	b3008(4)	Cytosol
CYTDEAM-MONOMER	b0337(1)	Cytosol
CYT-D-UBIOX-CPLX	b0733(1) AND b0734(1)	Inner_Membrane
CYTIDEAM-CPLX	b2143(2)	Cytosol
CYT-O-UBIOX-CPLX	b0429(1) AND b0431(1) AND b0430(1) AND b0432(1)	Inner_Membrane
DALADALALIGA-MONOMER	b0381(1)	Cytosol
DALADALALIGB-CPLX	b0092(2)	Cytosol
DALADEHYDROGA-MONOMER	b1189(1)	Cytosol
DAPASYN-CPLX	b0774(2)	Cytosol
DCTA-MONOMER	b3528(1)	Inner_Membrane
DCTP-DEAM-CPLX	b2065(3)	Cytosol
DCUA-MONOMER	b4138(1)	Inner_Membrane
DCUB-MONOMER	b4123(1)	Inner_Membrane
DCUC-MONOMER	b0621(1)	Inner_Membrane
DCYSDESULF-CPLX	b1919(2)	Cytosol
Def_mono	b3287(1)	Cytosol
DEHYDDEOXGALACTKIN-MONOMER	b3693(1)	Cytosol
DEHYDDEOXPHOSGALACT-ALDOL-MONOMER	b4477(1)	Cytosol
DEOA-CPLX	b4382(2)	Cytosol
DEOD-CPLX	b4384(6)	Cytosol
DEOXYGLUCONOKIN-MONOMER	b3526(1)	Cytosol
DEOXYRIBOSE-P-ALD-MONOMER	b4381(1)	Cytosol
DETHIOBIOTIN-SYN-CPLX	b0778(2)	Cytosol
DGTPTRIPHYDRO-CPLX	b0160(4)	Cytosol
DHHB-METHYLTRANSFER-CPLX	b2232(2)	Cytosol
DHPDIOXYGEN-CPLX	b0348(4)	Cytosol
DIACYLGLYKIN-CPLX	b4042(3)	Inner_Membrane
DIAMINOPIMDECARB-CPLX	b2838(4)	Cytosol
DIAMINOPIMEPIM-MONOMER	b3809(1)	Cytosol
DIHYDRODIPICSYN-CPLX	b2478(4)	Cytosol
DIHYDROFOLATEREDUCT-MONOMER	b0048(1)	Cytosol
DIHYDROOROT-CPLX	b1062(2)	Cytosol
DIHYDROOROTOX-MONOMER	b0945(1)	Cytosol
DIHYDROPICRED-CPLX	b0031(4)	Cytosol
DIHYDROPTERIREDUCT-CPLX	b0578(2)	Cytosol
DIHYDROXYACIDDEHYDRAT-CPLX	b3771(2)	Cytosol
DIMESULFREDUCT-CPLX	b0896(1) AND b0895(1) AND b0894(1)	Inner_Membrane
DIOHBUTANONEPSYN-CPLX	b3041(2)	Cytosol
DLACTDEHYDROGFAD-MONOMER	b2133(1)	Cytosol
DLACTDEHYDROGNAD-MONOMER	b1380(1)	Cytosol
DMBPPRIBOSYLTRANS-CPLX	b1991(2)	Cytosol
DMK-MONOMER	b3930(1)	Inner_Membrane
DnaJ_dim	b0015(2)	Cytosol
DnaK_mono	b0014(1)	Cytosol
DSBBPROT-MONOMER	b1185(1)	Inner_Membrane
DSBC-CPLX	b2893(2)	Periplasm
DSBD-MONOMER	b4136(1)	Inner_Membrane
DSBG-CPLX	b0604(2)	Periplasm
DSERDEAM-MONOMER	b2366(1)	Cytosol
DTDPDEHYDRHAMEPIM-MONOMER	b2038(1)	Cytosol
DTDPDEHYRHAMREDUCT-MONOMER	b2040(1)	Cytosol
DTDPGLUCDEHYDRAT2-MONOMER	b3788(1)	Cytosol
DTDPGLUCDEHYDRAT-CPLX	b2041(2)	Cytosol
DTDPGLUCOSEPP2-MONOMER	b3789(1)	Cytosol
DTDPGLUCOSEPP-MONOMER	b2039(1)	Cytosol
DTMPKI-MONOMER	b1098(1)	Cytosol
DusA_mono	b4049(1)	Cytosol
DusB_mono	b3260(1)	Cytosol
DusC_mono	b2140(1)	Cytosol
DUTP-PYROP-CPLX	b3640(3)	Cytosol
DXPREDISOM-CPLX	b0173(2)	Cytosol
EG10041-MONOMER	b0110(1)	Cytosol
EG10043-MONOMER	b4214(1)	Cytosol
EG10048-MONOMER	b0049(1)	Cytosol
EG10108-MONOMER	b2480(1)	Cytosol
EG10119-MONOMER	b0777(1)	Cytosol
EG10122-MONOMER	b3412(1)	Cytosol
EG10124-MONOMER	b3551(1)	Cytosol
EG10144-MONOMER	b1734(1)	Cytosol
EG10153-MONOMER	b0827(1)	Cytosol
EG10154-MONOMER	b0826(1)	Cytosol
EG10168-MONOMER	b0657(1)	Inner_Membrane
EG10201-MONOMER	b0632(1)	Inner_Membrane
EG10202-MONOMER	b3182(1)	Periplasm
EG10203-MONOMER	b0839(1)	Inner_Membrane
EG10280-MONOMER	b2344(1)	Outer_Membrane
EG10299-MONOMER	b0585(1)	Cytosol
EG10341-MONOMER	b0084(1)	Inner_Membrane
EG10370-MONOMER	b2515(1)	Cytosol
EG10374-MONOMER	b3447(1)	Periplasm
EG10381-MONOMER	b3431(1)	Cytosol
EG10456-MONOMER	b2552(1)	Cytosol
EG10534-MONOMER	b2411(1)	Cytosol
EG10564-MONOMER	b1622(1)	Cytosol
EG10606-MONOMER	b0635(1)	Inner_Membrane
EG10626-MONOMER	b0099(1)	Cytosol
EG10669-MONOMER	b0957(1)	Outer_Membrane
EG10696-MONOMER	b0932(1)	Cytosol
EG10723-MONOMER	b4094(1)	Cytosol
EG10739-MONOMER	b3825(1)	Cytosol
EG10780-MONOMER	b1308(1)	Periplasm
EG10943-MONOMER	b1764(1)	Cytosol
EG10950-MONOMER	b4392(1)	Periplasm
EG10983-MONOMER	b2533(1)	Cytosol
EG11009-MONOMER	b3035(1)	Outer_Membrane
EG11035-MONOMER	b0411(1)	Outer_Membrane
EG11082-MONOMER	b0030(1)	Cytosol
EG11095-MONOMER	b0404(1)	Cytosol
EG11110-MONOMER	b0736(1)	Cytosol
EG11158-MONOMER	b2912(1)	Cytosol
EG11167-MONOMER	b3040(1)	Inner_Membrane
EG11189-MONOMER	b3621(1)	Cytosol
EG11239-MONOMER	b0766(1)	Cytosol
EG11288-MONOMER	b0394(1)	Cytosol
EG11339-MONOMER	b3631(1)	Cytosol
EG11340-MONOMER	b3630(1)	Cytosol
EG11341-MONOMER	b3632(1)	Cytosol
EG11350-MONOMER	b3629(1)	Cytosol
EG11351-MONOMER	b3628(1)	Cytosol
EG11352-MONOMER	b3627(1)	Cytosol
EG11353-MONOMER	b3626(1)	Cytosol
EG11373-MONOMER	b2558(1)	Periplasm
EG11423-MONOMER	b3623(1)	Cytosol
EG11424-MONOMER	b3622(1)	Inner_Membrane
EG11425-MONOMER	b3625(1)	Cytosol
EG11426-MONOMER	b3624(1)	Cytosol
EG11433-MONOMER	b4219(1)	Cytosol
EG11437-MONOMER	b1090(1)	Cytosol
EG11470-MONOMER	b3826(1)	Cytosol
EG11486-MONOMER	b3792(1)	Inner_Membrane
EG11511-MONOMER	b0009(1)	Cytosol
EG11591-MONOMER	b0630(1)	Cytosol
EG11595-MONOMER_EG11666-MONOMER	b0783(1) AND b0781(1)	Cytosol
EG11597-MONOMER	b0784(1)	Cytosol
EG11598-MONOMER	b0785(1)	Cytosol
EG11600-MONOMER	b2521(1)	Cytosol
EG11639-MONOMER	b1533(1)	Inner_Membrane
EG11653-MONOMER	b3807(1)	Cytosol
EG11665-MONOMER	b3057(1)	Inner_Membrane
EG11671-MONOMER	b2223(1)	Inner_Membrane
EG11674-MONOMER	b3059(1)	Inner_Membrane
EG11702-MONOMER	b3996(1)	Cytosol
EG11724-MONOMER	b3714(1)	Inner_Membrane
EG11736-MONOMER	b0200(1)	Cytosol
EG11796-MONOMER	b4386(1)	Cytosol
EG11817-MONOMER	b2744(1)	Cytosol
EG11822-MONOMER	b1301(1)	Cytosol
EG11829-MONOMER	b3857(1)	Cytosol
EG11829-MONOMER_EG11828-MONOMER	b3856(1) AND b3857(1)	Cytosol
EG11905-MONOMER	b3946(1)	Cytosol
EG11910-MONOMER_dimer	b3951(2)	Cytosol
EG11911-MONOMER	b3952(1)	Cytosol
EG11956-MONOMER	b4084(1)	Cytosol
EG11957-MONOMER	b4085(1)	Cytosol
EG11983-MONOMER	b2034(1)	Cytosol
EG11984-MONOMER	b2033(1)	Cytosol
EG11985-MONOMER	b2032(1)	Cytosol
EG12013-MONOMER	b2132(1)	Periplasm
EG12015-MONOMER	b2134(1)	Periplasm
EG12069-MONOMER	b2210(1)	Cytosol
EG12115-MONOMER	b4374(1)	Cytosol
EG12130-MONOMER_EG12131-MONOMER	b2527(1) AND b2526(1)	Cytosol
EG12134-MONOMER	b0813(1)	Inner_Membrane
EG12195-MONOMER	b0998(1)	Cytosol
EG12210-MONOMER	b3620(1)	Cytosol
EG12221-MONOMER	b3475(1)	Cytosol
EG12267-MONOMER	b3546(1)	Inner_Membrane
EG12285-MONOMER	b3581(1)	Cytosol
EG12287-MONOMER	b3583(1)	Cytosol
EG12310-MONOMER	b2523(1)	Cytosol
EG12312-MONOMER	b0103(1)	Cytosol
EG12318-MONOMER	b0123(1)	Periplasm
EG12384-MONOMER	b0521(1)	Cytosol
EG12394-MONOMER	b1778(1)	Cytosol
EG12407-MONOMER	b0828(1)	Cytosol
EG12438-MONOMER	b2263(1)	Cytosol
EG12440-MONOMER	b4233(1)	Cytosol
EG12445-MONOMER	b2578(1)	Inner_Membrane
EG12450-MONOMER	b2711(1)	Cytosol
EG12455-MONOMER	b2835(1)	Inner_Membrane
EG12666-MONOMER	b0524(1)	Cytosol
EG12712-MONOMER	b2687(1)	Cytosol
EG12713-MONOMER	b1473(1)	Inner_Membrane
EG13236-MONOMER	b0732(1)	Cytosol
EG50003-MONOMER	b1094(1)	Cytosol
EIISGA	b2415(1) AND b2416(2) AND b4193(2) AND b4194(1) AND b4195(1)	Inner_Membrane
Eno_dim	b2779(2)	Cytosol
ENOYL-ACP-REDUCT-NADH-MONOMER	b1288(1)	Cytosol
ENTA-CPLX	b0596(8)	Cytosol
ENTC-MONOMER	b0593(1)	Cytosol
ENTD-MONOMER	b0583(1)	Cytosol
ENTE-CPLX	b0594(2)	Cytosol
ENTF-MONOMER	b0586(1)	Cytosol
Era_dim	b2566(2)	Cytosol
ERYTH4PDEHYDROG-CPLX	b2927(4)	Cytosol
ERYTHRON4PDEHYDROG-MONOMER	b2320(1)	Cytosol
ETHAMLY-CPLX	b2441(6) AND b2440(6)	Cytosol
EXUT-MONOMER	b3093(1)	Inner_Membrane
F16B-CPLX	b4232(4)	Cytosol
FABA-CPLX	b0954(2)	Cytosol
FABB-CPLX	b2323(2)	Cytosol
FABZ-CPLX	b0180(1)	Cytosol
FADA-CPLX	b3845(2)	Cytosol
FADB-CPLX	b3846(2)	Cytosol
FecI_mono	b4293(1)	Cytosol
FEOB-MONOMER	b3409(1)	Inner_Membrane
FGAMSYN-MONOMER	b2557(1)	Cytosol
FHLMULTI-CPLX	b2719(1) AND b2722(1) AND b2720(1) AND b4079(1) AND b2724(1) AND b2723(1) AND b2721(1)	Inner_Membrane
FLAVODOXIN1-MONOMER	b0684(1)	Cytosol
FLAVODOXIN2-MONOMER	b2895(1)	Cytosol
FLAVONADPREDUCT-MONOMER	b3924(1)	Cytosol
FliA_mono	b1922(1)	Cytosol
FMNREDUCT-MONOMER	b3844(1)	Cytosol
Fmt_mono	b3288(1)	Cytosol
FOCB-MONOMER	b2492(1)	Inner_Membrane
FOLC-MONOMER	b2315(1)	Cytosol
FOLD-CPLX	b0529(2)	Cytosol
FOLE-CPLX	b2153(10)	Cytosol
FOLXTET-CPLX	b2303(8)	Cytosol
FORMATEDEHYDROGN-CPLX	b1475(3) AND b1474(3) AND b1476(3)	Inner_Membrane
FORMATEDEHYDROGO-CPLX	b3892(1) AND b3893(1) AND b3894(1)	Inner_Membrane
FORMHYDROG2-CPLX	b2994(1) AND b2995(1) AND b2996(1) AND b2997(1)	Inner_Membrane
FORMHYDROGI-CPLX	b0974(1) AND b0972(1) AND b0973(1)	Inner_Membrane
FORMYLTHFDEFORMYL-CPLX	b1232(6)	Cytosol
FPPSYN-MONOMER	b0421(1)	Cytosol
FRUCBISALD-CLASSI	b2097(10)	Cytosol
FRUCBISALD-CLASSII	b2925(2)	Cytosol
FtsY_MONOMER	b3464(1)	Cytosol	Yes
FUCP-MONOMER	b2801(1)	Inner_Membrane
FUCULOKIN-MONOMER	b2803(1)	Cytosol
FUMARASE-A	b1612(2)	Cytosol
FUMARASE-B	b4122(2)	Cytosol
FUMARASE-C	b1611(4)	Cytosol
FUMARATE-REDUCTASE	b4154(1) AND b4152(1) AND b4153(1) AND b4151(1)	Inner_Membrane
FusA_mono	b3340(1)	Cytosol
G495-MONOMER	b2901(1)	Cytosol
G6176-MONOMER_G6177-MONOMER_G6178-MONOMER	b0307(1) AND b0306(1) AND b0308(1)	Cytosol
G6188-MONOMER	b0323(1)	Cytosol
G6199-MONOMER	b0334(1)	Cytosol
G6208-MONOMER	b0355(1)	Cytosol
G6245-MONOMER	b0444(1)	Cytosol
G6246-MONOMER	b0446(1)	Cytosol
G6260-MONOMER	b0484(1)	Inner_Membrane
G6275-MONOMER	b0505(1)	Cytosol
G6286-MONOMER	b0517(1)	Cytosol
G6339-MONOMER	b0613(1)	Cytosol
G6340-MONOMER	b0614(1)	Cytosol
G6357-MONOMER	b0650(1)	Cytosol
G6358-MONOMER	b0651(1)	Cytosol
G6406-MONOMER	b0789(1)	Periplasm
G6414-MONOMER_CPLX0-1923	b0805(1) AND b1252(1) AND b3005(1) AND b3006(1)	Outer_Membrane
G6425-MONOMER	b0822(1)	Cytosol
G6437-MONOMER	b0837(1)	Periplasm
G6439-MONOMER	b0841(1)	Inner_Membrane
G6502-MONOMER	b0968(1)	Cytosol
G6519-MONOMER	b1008(1)	Cytosol
G6520-MONOMER	b1009(1)	Cytosol
G6521-MONOMER	b1010(1)	Cytosol
G6522-MONOMER	b1011(1)	Cytosol
G6523-MONOMER_G6518-MONOMER	b1007(1) AND b1012(1)	Cytosol
G6539-MONOMER	b1033(1)	Cytosol
G6567-MONOMER	b1107(1)	Cytosol
G6576-MONOMER	b1119(1)	Cytosol
G6580-MONOMER	b1134(1)	Cytosol
G6621-MONOMER	b1192(1)	Cytosol
G6622-MONOMER	b1193(1)	Outer_Membrane		Yes
G6646-MONOMER	b1302(1)	Cytosol
G6657-MONOMER	b1319(1)	Outer_Membrane
G6661-MONOMER	b1325(1)	Cytosol
G6662-MONOMER	b1326(1)	Cytosol
G6700-MONOMER	b1377(1)	Outer_Membrane
G6701-MONOMER	b1378(1)	Cytosol
G6708-MONOMER	b1387(1)	Cytosol
G6712-MONOMER	b1391(1)	Cytosol
G6714-MONOMER	b1393(1)	Cytosol
G6715-MONOMER	b1394(1)	Cytosol
G6716-MONOMER	b1395(1)	Cytosol
G6718-MONOMER	b1397(1)	Cytosol
G6719-MONOMER	b1398(1)	Cytosol
G6782-MONOMER	b1488(1)	Cytosol
G6806-MONOMER	b1519(1)	Cytosol
G6849-MONOMER	b1591(1)	Cytosol
G6862-MONOMER	b1606(1)	Cytosol
G6880-MONOMER	b1640(1)	Cytosol
G6886-MONOMER	b1646(1)	Periplasm
G6954-MONOMER	b1759(1)	Cytosol
G6960-MONOMER	b1773(1)	Cytosol
G6967-MONOMER	b1781(1)	Cytosol
G6986-MONOMER	b1800(1)	Cytosol
G7090-MONOMER_EG11982-MONOMER	b2027(1) AND b2035(1)	Inner_Membrane
G7096-MONOMER	b2045(1)	Cytosol
G7146-MONOMER	b2174(1)	Inner_Membrane
G7164-MONOMER	b2251(1)	Cytosol
G7166-MONOMER	b2253(1)	Cytosol
G7167-MONOMER	b2254(1)	Inner_Membrane
G7169-MONOMER	b2256(1)	Cytosol
G7170-MONOMER	b2257(1)	Inner_Membrane
G7322-MONOMER_G6561-MONOMER	b2519(1) AND b1069(1)	Inner_Membrane
G7408-MONOMER	b2690(1)	Cytosol
G7410-MONOMER	b2701(1)	Outer_Membrane		Yes
G7419-MONOMER	b2738(1)	Cytosol
G7431-MONOMER	b2765(1)	Cytosol
G7446-MONOMER	b2788(1)	Cytosol
G7457-MONOMER	b2813(1)	Outer_Membrane		Yes
G7458-MONOMER	b2817(1)	Periplasm
G7493-MONOMER	b2874(1)	Cytosol
G7496-MONOMER	b2877(1)	Cytosol
G7502-MONOMER	b2883(1)	Cytosol
G7517-MONOMER	b2920(1)	Cytosol
G7533-MONOMER	b2963(1)	Outer_Membrane		Yes
G7558-MONOMER	b3001(1)	Cytosol
G7596-MONOMER	b3073(1)	Cytosol
G7726-MONOMER	b3374(1)	Cytosol
G7732-MONOMER	b3380(1)	Cytosol
G7800-MONOMER	b4481(1)	Cytosol
G7814-MONOMER	b3875(1)	Outer_Membrane
G7841-MONOMER	b4161(1)	Cytosol
G7859-MONOMER	b4197(1)	Cytosol
G7860-MONOMER	b4198(1)	Cytosol
G7914-MONOMER	b4301(1)	Cytosol
G7921-MONOMER	b4311(1)	Outer_Membrane
G7945-MONOMER	b4358(1)	Cytosol
G7949-MONOMER	b4367(1)	Cytosol
GABATRANSAM-CPLX	b2662(2)	Cytosol
GABP-MONOMER	b2663(1)	Inner_Membrane
GALACTARDEHYDRA-MONOMER	b3128(1)	Cytosol
GALACTITOLPDEHYD-MONOMER	b2091(1)	Cytosol
GALACTOKIN-MONOMER	b0757(1)	Cytosol
GALACTONATE-DEHYDRATASE-MONOMER	b4478(1)	Cytosol
GALACTURIDYLYLTRANS-CPLX	b0758(2)	Cytosol
GALP-MONOMER	b2943(1)	Inner_Membrane
GALPMUT-MONOMER	b2036(1)	Cytosol
GAPDH-A-CPLX	b1779(4)	Cytosol
GART-MONOMER	b2500(1)	Cytosol
GARTRANSFORMYL2-MONOMER	b1849(1)	Cytosol
GCVMULTI-CPLX	b2904(1) AND b0116(2) AND b2905(1) AND b2903(2)	Cytosol
GDHA-CPLX	b1761(6)	Cytosol
GDPMANDEHYDRA-CPLX	b2053(2)	Cytosol
GKI-MONOMER	b3124(1)	Cytosol
GLCNACPTRANS-MONOMER	b3784(1)	Inner_Membrane
GlnS_mono	b0680(1)	Cytosol
GLPT-MONOMER	b2240(1)	Inner_Membrane
GLTP-MONOMER	b4077(1)	Inner_Membrane
GLTS-MONOMER	b3653(1)	Inner_Membrane
GltX_mono	b2400(1)	Cytosol
GLU6PDEHYDROG-MONOMER	b1852(1)	Cytosol
GLUC1PADENYLTRANS-CPLX	b3430(4)	Cytosol
GLUC1PURIDYLTRANS-MONOMER	b1236(1)	Cytosol
GLUCARDEHYDRA-MONOMER	b2787(1)	Cytosol
GLUCDEHYDROG-MONOMER	b0124(1)	Inner_Membrane
GLUCOKIN-MONOMER	b2388(1)	Cytosol
GLUCONOKINII-CPLX	b3437(3)	Cytosol
GLUCONOKINI-MONOMER	b4268(1)	Cytosol
GLUCONREDUCT-MONOMER	b4266(1)	Cytosol
GLUCOSAMINE-6-P-DEAMIN-CPLX	b0678(6)	Cytosol
GLUCOSE-1-PHOSPHAT-CPLX	b1002(2)	Periplasm
GLUTAMATESYN-CPLX	b3213(4) AND b3212(4)	Cytosol
GLUTAMIDOTRANS-CPLX	b2025(1) AND b2023(1)	Cytosol
GLUTAMINESYN-OLIGOMER	b3870(12)	Cytosol
GLUTAREDOXIN-MONOMER	b0849(1)	Cytosol
GLUTATHIONE-REDUCT-NADPH-CPLX	b3500(2)	Cytosol
GLUTATHIONE-SYN-CPLX	b2947(4)	Cytosol
GLUTCYSLIG-MONOMER	b2688(1)	Cytosol
GLUTDECARBOXA-CPLX	b3517(6)	Cytosol
GLUTDECARBOXB-CPLX	b1493(6)	Cytosol
GLUTKIN-CPLX	b0242(4)	Cytosol
GLUTRACE-CPLX	b3967(2)	Cytosol
GLUTSEMIALDEHYDROG-CPLX	b0243(4)	Cytosol
Gly_RS_tetra	b3559(2) AND b3560(2)	Cytosol
GLY3KIN-MONOMER	b0514(1)	Cytosol
GLYC3PDEHYDROGBIOSYN-CPLX	b3608(2)	Cytosol
GLYCDEH-CPLX	b3945(8)	Cytosol
GLYCEROL-3-P-ACYLTRANSFER-MONOMER	b4041(1)	Cytosol
GLYCEROL-KIN-CPLX	b3926(4)	Cytosol
GLYCOGEN-BRANCH-MONOMER	b3432(1)	Cytosol
GLYCOGENSYN-MONOMER	b3429(1)	Cytosol
GLYCOPHOSPHORYL-CPLX	b3428(2)	Cytosol
GLYCPDIESTER-CYTO-MONOMER	b3449(1)	Cytosol
GLYCPDIESTER-PERI-CPLX	b2239(2)	Periplasm
GLYCRIBONUCSYN-MONOMER	b4005(1)	Cytosol
GLYOCARBOLIG-CPLX	b0507(2)	Cytosol
GLYOHMETRANS-CPLX	b2551(2)	Cytosol
GLYOXI-CPLX	b1651(2)	Cytosol
GLYOXII-MONOMER	b0212(1)	Cytosol
GMP-REDUCT-CPLX	b0104(4)	Cytosol
GMP-SYN-CPLX	b2507(2)	Cytosol
GNTP-MONOMER	b4321(1)	Inner_Membrane
GNTT-MONOMER	b3415(1)	Inner_Membrane
GNTU-MONOMER	b4476(1)	Inner_Membrane
GPH-MONOMER	b3385(1)	Cytosol
GPT-CPLX	b0238(4)	Cytosol
GreA_mono	b3181(1)	Cytosol
GreB_mono	b3406(1)	Cytosol
GroL_14	b4143(14)	Cytosol
GrpE_dim	b2614(2)	Cytosol
GRXB-MONOMER	b1064(1)	Cytosol
GRXB-MONOMER_EG12237-MONOMER	b1064(1) AND b3503(1)	Cytosol
GRXC-MONOMER	b3610(1)	Cytosol
GSAAMINOTRANS-CPLX	b0154(2)	Cytosol
GSP-CPLX	b2988(2)	Cytosol
GTP-CYCLOHYDRO-II-CPLX	b1277(2)	Cytosol
GUANYL-KIN-CPLX	b3648(2)	Cytosol
H2NEOPTERINP3PYROPHOSPHOHYDRO-MONOMER	b1865(1)	Cytosol
H2PTERIDINEPYROPHOSPHOKIN-MONOMER	b0142(1)	Cytosol
H2PTEROATESYNTH-CPLX	b3177(2)	Cytosol
HCAMULTI-CPLX	b2542(1) AND b2540(1) AND b2538(1) AND b2539(1)	Cytosol
HCAT-MONOMER	b2536(1)	Inner_Membrane
HEMEOSYN-MONOMER	b0428(1)	Inner_Membrane
HEMN-MONOMER	b3867(1)	Cytosol
HEMX-MONOMER	b3803(1)	Cytosol
His_RS_dim	b2514(2)	Cytosol
HISTCYCLOPRATPPHOS	b2026(1)	Cytosol
HISTDEHYD-CPLX	b2020(2)	Cytosol
HISTPHOSTRANS-CPLX	b2021(2)	Cytosol
HMP-P-KIN-CPLX	b2103(4)	Cytosol
HOLO-ACP-SYNTH-CPLX	b2563(2)	Cytosol
HOMOCYSMETB12-MONOMER	b4019(1)	Cytosol
HOMOCYSMET-MONOMER	b3829(1)	Cytosol
HOMOSERKIN-CPLX	b0003(2)	Cytosol
HOMSUCTRAN-CPLX	b4013(2)	Cytosol
hRNAP	b3988(1) AND b3295(2) AND b3987(1)	Cytosol
HYDROG3-CPLX	b2724(1) AND b2722(1) AND b2719(1) AND b2720(1) AND b2723(1) AND b2721(1)	Inner_Membrane
HYDROPEROXIDI-CPLX	b3942(4)	Cytosol
HYDROPEROXIDII-CPLX	b1732(6)	Cytosol
IDONDEHYD-MONOMER	b4267(1)	Cytosol
IleS_mono	b0026(1)	Cytosol
IMIDHISTID-CPLX	b2022(2)	Cytosol
IMP-DEHYDROG-CPLX	b2508(4)	Cytosol
InfA_mono	b0884(1)	Cytosol
InfB_mono	b3168(1)	Cytosol
InfC_mono	b1718(1)	Cytosol
IPPISOM-MONOMER	b2889(1)	Cytosol
IscA_tetra	b2528(4)	Cytosol
IscS	b2530(2)	Cytosol
IscU	b2529(2)	Cytosol
ISOCITHASE-CPLX	b1136(2)	Cytosol
ISOCIT-LYASE	b4015(4)	Cytosol
KDGT-MONOMER	b3909(1)	Inner_Membrane
KDO-8PPHOSPHAT-CPLX	b3198(4)	Cytosol
KDO-8PSYNTH-CPLX	b1215(4)	Cytosol
KDOTRANS-MONOMER	b3633(1)	Cytosol
KDPGALDOL-4OH2OXOGLUTARALDOL-CPLX	b1850(3)	Cytosol
KEFB-MONOMER	b3350(1)	Inner_Membrane
KETOBUTFORMLY-INACT-MONOMER	b3114(1)	Cytosol
KGTP-MONOMER	b2587(1)	Inner_Membrane
KsgA_mono	b0051(1)	Cytosol
KUP-MONOMER	b3747(1)	Inner_Membrane
LACTALDREDUCT-CPLX	b2799(2)	Cytosol
LACY-MONOMER	b0343(1)	Inner_Membrane
L-ASPARTATE-OXID-MONOMER	b2574(1)	Cytosol
LAUROYLACYLTRAN-MONOMER	b1054(1)	Cytosol
LCTP-MONOMER	b3603(1)	Inner_Membrane
LDC2-CPLX	b0186(10)	Cytosol
LeuS_mono	b0642(1)	Cytosol
L-GLN-FRUCT-6-P-AMINOTRANS-CPLX	b3729(2)	Cytosol
Lgt_MONOMER	b2828(1)	Inner_Membrane	Yes
L-LACTDEHYDROGFMN-MONOMER	b3605(1)	Cytosol
LolA_MONOMER	b0891(1)	Periplasm	Yes
LolB_MONOMER	b1209(1)	Outer_Membrane	Yes	Yes
LolCDE-CPLX	b1116(2) AND b1117(1) AND b1118(1)	Inner_Membrane	Yes
LSERINEDEAM1-MONOMER	b1814(1)	Cytosol
LSERINEDEAM2-MONOMER	b2797(1)	Cytosol
LspA_MONOMER	b0027(1)	Inner_Membrane	Yes
LTAA-CPLX	b0870(4)	Cytosol
LTARTDEHYDRA-CPLX	b3062(2) AND b3061(2)	Cytosol
LUMAZINESYN-CPLX	b0415(60)	Cytosol
LYSDECARBOX-CPLX	b4131(10)	Cytosol
LysI_RS_dim	b2890(2)	Cytosol
LysII_RS_dim	b4129(2)	Cytosol
LYSP-MONOMER	b2156(1)	Inner_Membrane
LYXK-CPLX	b3580(2)	Cytosol
MALATE-DEHASE	b3236(2)	Cytosol
MALATE-SYNTHASE	b4014(1)	Cytosol
MALDEXPHOSPHORYL-CPLX	b3417(2)	Cytosol
MALIC-NAD-CPLX	b1479(4)	Cytosol
MALIC-NADP-CPLX	b2463(6)	Cytosol
MALONYL-COA-ACP-TRANSACYL-MONOMER	b1092(1)	Cytosol
MALSYNG-MONOMER	b2976(1)	Cytosol
MALTACETYLTRAN-CPLX	b0459(2)	Cytosol
MALTODEXGLUCOSID-MONOMER	b0403(1)	Cytosol
MANNONDEHYDRAT-MONOMER	b4322(1)	Cytosol
MANNONOXIDOREDUCT-MONOMER	b4323(1)	Cytosol
MANNPDEHYDROG-MONOMER	b3600(1)	Cytosol
MANNPGUANYLTRANGDP-MONOMER	b2049(1)	Cytosol
MANNPISOM-MONOMER	b1613(1)	Cytosol
Map_mono	b0168(1)	Cytosol
MELB-MONOMER	b4120(1)	Inner_Membrane
MENE-CPLX	b2260(4)	Cytosol
MENF-CPLX	b2265(2)	Cytosol
Met_RS_dim	b2114(2)	Cytosol
METHGLYSYN-CPLX	b0963(6)	Cytosol
METHYLENETHFREDUCT-CPLX	b3941(4)	Cytosol
METNIQ-METHIONINE-ABC-CPLX	b0197(1)	Inner_Membrane		Yes
Mfd_mono	b1114(1)	Cytosol
MGTA-MONOMER	b4242(1)	Inner_Membrane
MHPCHYDROL-MONOMER	b0349(1)	Cytosol
MHPDHYDROL-MONOMER	b0350(1)	Cytosol
MHPELY-MONOMER	b0352(1)	Cytosol
MHPF-MONOMER	b0351(1)	Cytosol
MHPHYDROXY-MONOMER	b0347(1)	Cytosol
MHPT-MONOMER	b0353(1)	Inner_Membrane
MiaA_dim	b4171(2)	Cytosol
MiaB_mono	b0661(1)	Cytosol
MMUM-MONOMER	b0261(1)	Cytosol
MnmC_mono	b2324(1)	Cytosol
MnmE_dim	b3706(2)	Cytosol
MnmEG_cplx	MnmE_dim(1) AND MnmG_dim(1)	Cytosol
MnmG_dim	b3741(2)	Cytosol
MONOMER0-148	b3012(1)	Cytosol
MONOMER0-149	b0207(1)	Cytosol
MONOMER0-1842	b0131(1)	Cytosol
MONOMER0-341	b3821(1)	Outer_Membrane
MTR-MONOMER	b3161(1)	Inner_Membrane
MYRISTOYLACYLTRAN-MONOMER	b1855(1)	Inner_Membrane
N-ACETYLGLUTPREDUCT-MONOMER	b3958(1)	Cytosol
N-ACETYLTRANSFER-CPLX	b2818(6)	Cytosol
NACGLCTRANS-MONOMER	b0090(1)	Cytosol
NACMURLALAAMI1-MONOMER	b2435(1)	Periplasm
NACMURLALAAMI2-MONOMER	b4169(1)	Periplasm
NADH-DHI-CPLX	b2288(1) AND b2283(1) AND b2284(1) AND b2277(1) AND b2280(1) AND b2285(1) AND b2279(1) AND b2281(1) AND b2286(1) AND b2278(1) AND b2282(1) AND b2276(1) AND b2287(1)	Inner_Membrane
NADH-DHII-MONOMER	b1109(1)	Cytosol
NAD-SYNTH-CPLX	b1740(2)	Cytosol
NAG1P-URIDYLTRANS-CPLX	b3730(3)	Cytosol
NAG6PDEACET-CPLX	b0677(4)	Cytosol
NANE-MONOMER	b3223(1)	Cytosol
NANK-MONOMER	b3222(1)	Cytosol
NANT-MONOMER	b3224(1)	Inner_Membrane
NAPAB-CPLX_NAPC-MONOMER	b2202(1) AND b2203(1) AND b2206(1)	Inner_Membrane
NAP-CPLX	b2202(1) AND b2203(1) AND b2204(1) AND b2205(1) AND b2206(1)	Inner_Membrane
NAPD-MONOMER	b2207(1)	Cytosol
NARJ-MONOMER	b1226(1)	Cytosol
NARK-MONOMER	b1223(1)	Inner_Membrane
NARU-MONOMER	b1469(1)	Inner_Membrane
NARW-MONOMER	b1466(1)	Cytosol
NHAB-MONOMER	b1186(1)	Inner_Membrane
NICONUCADENYLYLTRAN-MONOMER	b0639(1)	Cytosol
NICOTINAMID-MONOMER	b1768(1)	Cytosol
NICOTINATEPRIBOSYLTRANS-MONOMER	b0931(1)	Cytosol
NIRC-MONOMER	b3367(1)	Inner_Membrane
NITRATREDUCTA-CPLX	b1227(1) AND b1225(1) AND b1224(1)	Inner_Membrane
NITRATREDUCTZ-CPLX	b1468(1) AND b1465(1) AND b1467(1)	Inner_Membrane
NITRITREDUCT-CPLX	b3365(2) AND b3366(1)	Cytosol
NRDACTMULTI-CPLX	b4237(2) AND b4238(2) AND b3924(1)	Cytosol
NRFMULTI-CPLX	b4071(1) AND b4070(1) AND b4073(1) AND b4072(1)	Inner_Membrane
NUCLEOSIDE-DIP-KIN-CPLX	b2518(4)	Cytosol
NUPC-MONOMER	b2393(1)	Inner_Membrane
NUPG-MONOMER	b2964(1)	Inner_Membrane
NusA_mono	b3169(1)	Cytosol
NusB_mono	b0416(1)	Cytosol
NusG_mono	b3982(1)	Cytosol
OCTAPRENYL-METHOXYPHENOL-OH-MONOMER	b2907(1)	Cytosol
OCTAPRENYL-METHYL-METHOXY-BENZOQ-OH-MON	b0662(1)	Cytosol
OHMETHYLBILANESYN-MONOMER	b3805(1)	Cytosol
Orn_dim	b4162(2)	Cytosol
ORNCARBAMTRANSFERF-CPLX	b0273(3)	Cytosol
ORNCARBAMTRANSFERI-CPLX	b4254(3)	Cytosol
ORNDECARBOX-BIO-CPLX	b2965(2)	Cytosol
ORNDECARBOXDEG-CPLX	b0693(2)	Cytosol
OROPRIBTRANS-CPLX	b3642(2)	Cytosol
OROTPDECARB-CPLX	b1281(2)	Cytosol
O-SUCCHOMOSERLYASE-CPLX	b3939(4)	Cytosol
O-SUCCINYLBENZOATE-COA-SYN-MONOMER	b2261(1)	Cytosol
PABASYN-COMPI-MONOMER	b1812(1)	Cytosol
PABASYN-CPLX	b3360(1) AND b1812(1)	Cytosol
PALMITOTRANS-MONOMER	b2378(1)	Cytosol
PANF-MONOMER	b3258(1)	Inner_Membrane
PANTOATE-BETA-ALANINE-LIG-CPLX	b0133(2)	Cytosol
PANTOTHENATE-KIN-CPLX	b3974(2)	Cytosol
PAPSSULFOTRANS-CPLX	b2762(2)	Cytosol
PD04413	b4390(1)	Cytosol
PDXH-CPLX	b1638(2)	Cytosol
PDXK-CPLX	b2418(4)	Cytosol
PDXY-MONOMER	b1636(1)	Cytosol
PEPCARBOX-CPLX	b3956(4)	Cytosol
PEPCARBOXYKIN-MONOMER	b3403(1)	Cytosol
PEPSYNTH-CPLX	b1702(2)	Cytosol
PFLACTENZ-MONOMER	b0902(1)	Cytosol
PGAM2-MONOMER	b4395(1)	Cytosol
PGK	b2926(1)	Cytosol
PGLUCONDEHYDRAT-MONOMER	b1851(1)	Cytosol
PGLYCDEHYDROG-CPLX	b2913(4)	Cytosol
PGMI-MONOMER	b3612(1)	Cytosol
PGPPHOSPHAA-MONOMER	b0418(1)	Inner_Membrane
PGPPHOSPHAB-MONOMER	b1278(1)	Inner_Membrane
Phe_RS_tetra	b1713(2) AND b1714(2)	Cytosol
PHENDEHYD-CPLX	b1385(2)	Cytosol
PHENPRODIOLDEHYDROG-MONOMER	b2541(1)	Cytosol
PHEP-MONOMER	b0576(1)	Inner_Membrane
PHOSACETYLTRANS-CPLX	b2297(6)	Cytosol
PHOSGLUCOSAMINEMUT-MONOMER	b3176(1)	Cytosol
PHOSGLYCMUTASE	b0755(2)	Cytosol
PHOSMANMUT-MONOMER	b2048(1)	Cytosol
PHOSNACMURPENTATRANS-MONOMER	b0087(1)	Inner_Membrane
PHOSPHAGLYPSYN-MONOMER	b1912(1)	Inner_Membrane
PHOSPHASERSYN-CPLX	b2585(1)	Cytosol
PHOSPHOGLUCMUT-MONOMER	b0688(1)	Cytosol
PITA-MONOMER	b3493(1)	Inner_Membrane
PITB-MONOMER	b2987(1)	Inner_Membrane
PKI-COMPLEX	b1676(4)	Cytosol
PKII-CPLX	b1854(4)	Cytosol
Pnp_trim	b3164(3)	Cytosol
PNUC-MONOMER	b0751(1)	Inner_Membrane
PORPHOBILSYNTH-CPLX	b0369(8)	Cytosol
POTE-MONOMER	b0692(1)	Inner_Membrane
PPENTOMUT-MONOMER	b4383(1)	Cytosol
PPK-CPLX	b2501(4)	Cytosol
PPPGPPHYDRO-CPLX	b3779(2)	Cytosol
PPX-CPLX	b2502(2)	Cytosol
PRAI-IGPS	b1262(1)	Cytosol
PrfA_mono	b1211(1)	Cytosol
PrfB_mono	b2891(1)	Cytosol
PrfC_mono	b4375(1)	Cytosol
PRIBFAICARPISOM-MONOMER	b2024(1)	Cytosol
Pro_RS_dim	b0194(2)	Cytosol
PROPKIN-MONOMER	b3115(1)	Cytosol
PROTOHEME-FERROCHELAT-MONOMER	b0475(1)	Cytosol
PRPPAMIDOTRANS-CPLX	b2312(4)	Cytosol
PRPPSYN-MONOMER	b1207(1)	Cytosol
PSD-MONOMER	b4160(1)	Cytosol
PSERPHOSPHA-MONOMER	b4388(1)	Cytosol
PSERTRANSAM-CPLX	b0907(2)	Cytosol
PTSI-MONOMER	b2416(1)	Cytosol
PURE-CPLX	b0523(8)	Cytosol
PURK-CPLX	b0522(2)	Cytosol
PUTA-CPLX	b1014(2)	Cytosol
PUTP-MONOMER	b1015(1)	Inner_Membrane
PYRNUTRANSHYDROGEN-CPLX	b1602(2) AND b1603(2)	Inner_Membrane
PYRROLINECARBREDUCT-CPLX	b0386(10)	Cytosol
PYRUVATEDEH-CPLX	b0114(24) AND b0115(24) AND b0116(12)	Cytosol
PYRUVFORMLY-INACTIVE-CPLX	b0903(2)	Cytosol
PYRUVFORMLY-MONOMER_EG11784-MONOMER	b2579(1) AND b0903(1)	Cytosol
PYRUVOXID-CPLX	b0871(4)	Cytosol
QueA_mono	b0405(1)	Cytosol
QueF_dim	b2794(2)	Cytosol
QueG_mono	b4166(1)	Cytosol
QUINOPRIBOTRANS-CPLX	b0109(2)	Cytosol
RbfA_mono	b3167(1)	Cytosol
RED-THIOREDOXIN2-MONOMER	b2582(1)	Cytosol
RED-THIOREDOXIN-MONOMER	b3781(1)	Cytosol
RELA-MONOMER	b2784(1)	Cytosol
RFBX-MONOMER	b2037(1)	Inner_Membrane
RFFTRANS-MONOMER	b3791(1)	Cytosol
RHAMNULOKIN-MONOMER	b3904(1)	Cytosol
RHAMNULPALDOL-CPLX	b3902(4)	Cytosol
RHAT-MONOMER	b3907(1)	Inner_Membrane
RhlB_dim	b3780(2)	Cytosol
Rho_hexa	b3783(6)	Cytosol
RHTB-MONOMER	b3824(1)	Inner_Membrane
RHTC-MONOMER	b3823(1)	Inner_Membrane
RIB5PISOMA-CPLX	b2914(2)	Cytosol
RIB5PISOMB-CPLX	b4090(2)	Cytosol
RIBAZOLEPHOSPHAT-MONOMER	b0638(1)	Cytosol
RIBF-MONOMER	b0025(1)	Cytosol
RIBONUCLEOSIDE-DIP-REDUCTI-CPLX	b2234(2) AND b2235(2)	Cytosol
RIBONUCLEOSIDE-DIP-REDUCTII-CPLX	b2676(2) AND b2675(2)	Cytosol
RIBONUCLEOSIDE-TRIP-REDUCT-CPLX	b4238(2)	Cytosol
RIBULOKIN-CPLX	b0063(2)	Cytosol
RIBULP3EPIM-MONOMER	b3386(1)	Cytosol
RIBULPEPIM-CPLX	b0061(4)	Cytosol
RimM_mono	b2608(1)	Cytosol
RlmB_dim	b4180(2)	Cytosol
RlmF_mono	b0807(1)	Cytosol
RlmG_mono	b3084(1)	Cytosol
RlmH_dim	b0636(2)	Cytosol
RlmI_dim	b0967(2)	Cytosol
RlmL_dim	b0948(2)	Cytosol
RlmM_mono	b2806(1)	Cytosol
RlmN_mono	b2517(1)	Cytosol
RluA_mono	b0058(1)	Cytosol
RluB_mono	b1269(1)	Cytosol
RluC_mono	b1086(1)	Cytosol
RluD_mono	b2594(1)	Cytosol
RNase_BN_dim	b2268(2)	Cytosol
RNase_E_tetra	b1084(4)	Cytosol
RNase_G_dim	b3247(2)	Cytosol
RNase_III_dim	b2567(2)	Cytosol
RNase_P_cplx	b3704(1) AND b3123(1)	Cytosol
RNase_T_dim	b1652(2)	Cytosol
Rnb_mono	b1286(1)	Cytosol
Rnd_mono	b1804(1)	Cytosol
Rph_mono	b3643(1)	Cytosol
rpL7/12	b3986(2)	Cytosol
RplA_mono	b3984(1)	Cytosol
RplB_mono	b3317(1)	Cytosol
RplC_mono	b3320(1)	Cytosol
RplD_mono	b3319(1)	Cytosol
RplE_mono	b3308(1)	Cytosol
RplF_mono	b3305(1)	Cytosol
RplI_mono	b4203(1)	Cytosol
RplJ_mono	b3985(1)	Cytosol
RplK_mono	b3983(1)	Cytosol
RplM_mono	b3231(1)	Cytosol
RplN_mono	b3310(1)	Cytosol
RplO_mono	b3301(1)	Cytosol
RplP_mono	b3313(1)	Cytosol
RplQ_mono	b3294(1)	Cytosol
RplR_mono	b3304(1)	Cytosol
RplS_mono	b2606(1)	Cytosol
RplT_mono	b1716(1)	Cytosol
RplU_mono	b3186(1)	Cytosol
RplV_mono	b3315(1)	Cytosol
RplW_mono	b3318(1)	Cytosol
RplX_mono	b3309(1)	Cytosol
RplY_mono	b2185(1)	Cytosol
RpmA_mono	b3185(1)	Cytosol
RpmB_mono	b3637(1)	Cytosol
RpmC_mono	b3312(1)	Cytosol
RpmD_mono	b3302(1)	Cytosol
RpmE_mono	b3936(1)	Cytosol
RpmF_mono	b1089(1)	Cytosol
RpmG_mono	b3636(1)	Cytosol
RpmH_mono	b3703(1)	Cytosol
RpmI_mono	b1717(1)	Cytosol
RpmJ_mono	b3299(1)	Cytosol
RPOA-MONOMER	b2010(1)	Inner_Membrane
RpoD_mono	b3067(1)	Cytosol
RpoE_mono	b2573(1)	Cytosol
RpoH_mono	b3461(1)	Cytosol
RpoN_mono	b3202(1)	Cytosol
RpoS_mono	b2741(1)	Cytosol
RpoZ_mono	b3649(1)	Cytosol
RpsA_mono	b0911(1)	Cytosol
RpsB_mono	b0169(1)	Cytosol
RpsC_mono	b3314(1)	Cytosol
RpsD_mono	b3296(1)	Cytosol
RpsE_mono	b3303(1)	Cytosol
RpsF_mono	b4200(1)	Cytosol
RpsG_mono	b3341(1)	Cytosol
RpsH_mono	b3306(1)	Cytosol
RpsI_mono	b3230(1)	Cytosol
RpsJ_mono	b3321(1)	Cytosol
RpsK_mono	b3297(1)	Cytosol
RpsL_mono	b3342(1)	Cytosol
RpsM_mono	b3298(1)	Cytosol
RpsN_mono	b3307(1)	Cytosol
RpsO_mono	b3165(1)	Cytosol
RpsP_mono	b2609(1)	Cytosol
RpsQ_mono	b3311(1)	Cytosol
RpsR_mono	b4202(1)	Cytosol
RpsS_mono	b3316(1)	Cytosol
RpsT_mono	b0023(1)	Cytosol
RpsU_mono	b3065(1)	Cytosol
Rrf_mono	b0172(1)	Cytosol
RrmA_dim	b1822(2)	Cytosol
RrmJ_mono	b3179(1)	Cytosol
RsmB_mono	b3289(1)	Cytosol
RsmC_mono	b4371(1)	Cytosol
RsmD_mono	b3465(1)	Cytosol
RsmF_mono	b1835(1)	Cytosol
RsmG_mono	b3740(1)	Cytosol
RsmH_mono	b0082(1)	Cytosol
RsmI_mono	b3146(1)	Cytosol
RsuA_mono	b2183(1)	Cytosol
RumA_mono	b2785(1)	Cytosol
RumB_mono	b0859(1)	Cytosol
S-ADENMETSYN-CPLX	b2942(4)	Cytosol
SAICARSYN-CPLX	b2476(3)	Cytosol
SARCOX-MONOMER	b1059(1)	Cytosol
SDAC-MONOMER	b2796(1)	Inner_Membrane
SecA_MONOMER	b0098(1)	Cytosol	Yes
SecB_tetra	b3609(4)	Cytosol	Yes
Sec-CPLX	b3300(1) AND b3981(1) AND b3175(1) AND b0408(1) AND b0409(1)	Inner_Membrane	Yes
SelA_deca	b3591(10)	Cytosol
SelB_mono	b3590(1)	Cytosol
Ser_RS_dim	b0893(2)	Cytosol
SHIA-MONOMER	b1981(1)	Inner_Membrane
SIROHEMESYN-CPLX	b3368(2)	Cytosol
SORB6PDEHYDROG-CPLX	b2705(4)	Cytosol
SPED-MONOMER	b0120(1)	Cytosol
SPERMACTRAN-CPLX	b1584(4)	Cytosol
SPERMIDINESYN-CPLX	b0121(2)	Cytosol
SPOT-MONOMER	b3650(1)	Cytosol
Sra_mono	b1480(1)	Cytosol
SRP-CPLX	b2610(1) AND b0455(1)	Cytosol	Yes
SUCCARGDIHYDRO-MONOMER	b1745(1)	Cytosol
SUCCCOASYN	b0728(2) AND b0729(2)	Cytosol
SUCC-DEHASE	b0721(1) AND b0723(1) AND b0722(1) AND b0724(1)	Inner_Membrane
SUCCGLUALDDEHYD-MONOMER	b1746(1)	Cytosol
SUCCGLUDESUCC-MONOMER	b1744(1)	Cytosol
SUCCORNTRANSAM-CPLX	b1748(2)	Cytosol
SULFITE-REDUCT-CPLX	b2764(8) AND b2763(4)	Cytosol
SUPEROX-DISMUTFE-CPLX	b1656(2)	Cytosol
SUPEROX-DISMUTMN-CPLX	b3908(2)	Cytosol
SurA_MONOMER	b0053(1)	Periplasm	Yes
TadA_dim	b2559(2)	Cytosol
TatA_MONOMER	b3836(1)	Inner_Membrane	Yes
TatBC_octa	b3838(8) AND b3839(8)	Inner_Membrane	Yes
TatE_MONOMER	b0627(1)	Inner_Membrane	Yes
TDCC-MONOMER	b3116(1)	Inner_Membrane
TDK-MONOMER	b1238(1)	Cytosol
TDPFUCACTRANS-MONOMER	b3790(1)	Cytosol
TETRAACYLDISACC4KIN-MONOMER	b0915(1)	Inner_Membrane
Tgt_hexa	b0406(6)	Cytosol
THIC-MONOMER	b3994(1)	Cytosol
THIE-MONOMER	b3993(1)	Cytosol
THIG-MONOMER	b3991(1)	Cytosol
THIH-MONOMER_THIF-MONOMER_THII-MONOMER_THIS-MONOMER	b3990(1) AND b4407(1) AND b0423(1) AND b3992(1)	Cytosol
ThiI_mono	b0423(1)	Cytosol
THIKIN-MONOMER	b1106(1)	Cytosol
THIOESTERII-CPLX	b0452(4)	Cytosol
THIOREDOXIN-REDUCT-NADPH-CPLX	b0888(1)	Cytosol
THI-P-KIN-MONOMER	b0417(1)	Cytosol
Thr_RS_dim	b1719(2)	Cytosol
THREDEHYDCAT-CPLX	b3117(4)	Cytosol
THREDEHYDSYN-CPLX	b3772(4)	Cytosol
THREODEHYD-CPLX	b3616(4)	Cytosol
THRESYN-MONOMER	b0004(1)	Cytosol
THYMIDYLATESYN-CPLX	b2827(2)	Cytosol
THZ-KIN-MONOMER	b2104(1)	Cytosol
Tig_mono	b0436(1)	Cytosol
TilS_mono	b0188(1)	Cytosol
TMAOREDUCTI-CPLX	b0996(1) AND b0997(2)	Inner_Membrane
TmcA_mono	b2474(1)	Cytosol
TNAB-MONOMER	b3709(1)	Inner_Membrane
TPI	b3919(2)	Cytosol
TRANSALDOLA-MONOMER	b2464(1)	Cytosol
TRANSALDOLB-CPLX	b0008(2)	Cytosol
TRANS-CPLX-201	b0462(1) AND b0463(1) AND b3035(1)	Outer_Membrane		Yes
TRANS-CPLX-203	b3577(1) AND b3579(1) AND b3578(1)	Inner_Membrane
transGroES_hepta	b4142(7)	Cytosol
TRANSKETOI-CPLX	b2935(2)	Cytosol
TRE6PHYDRO-MONOMER	b4239(1)	Cytosol
TREHALACYTO-MONOMER	b3519(1)	Cytosol
TREHALAPERI-MONOMER	b1197(1)	Periplasm
TREHALOSE6PSYN-MONOMER	b1896(1)	Cytosol
TREHALOSEPHOSPHASYN-MONOMER	b1897(1)	Cytosol
TRKA-MONOMER_SAPD-MONOMER_TRKG-MONOMER	b1363(1) AND b1291(1) AND b3290(1)	Inner_Membrane
TRKA-MONOMER_SAPD-MONOMER_TRKH-MONOMER	b3849(1) AND b1291(1) AND b3290(1)	Inner_Membrane
TrmA_mono	b3965(1)	Cytosol
TrmD_dim	b2607(2)	Cytosol
TrmH_dim	b3651(2)	Cytosol
TrmJ_dim	b2532(2)	Cytosol
TrmU_mono	b1133(1)	Cytosol
Trp_RS_dim	b3384(2)	Cytosol
TruA_dim	b2318(2)	Cytosol
TruB_mono	b3166(1)	Cytosol
TruD_mono	b2745(1)	Cytosol
TRYPSYN	b1260(2) AND b1261(2)	Cytosol
TRYPTOPHAN-CPLX	b3708(4)	Cytosol
TSA-REDUCT-MONOMER	b3125(1)	Cytosol
Tsf_mono	b0170(1)	Cytosol
TufA_mono	b3339(1)	Cytosol
TufB_mono	b3980(1)	Cytosol
Tyr_RS_dim	b1637(2)	Cytosol
TYRB-DIMER	b4054(2)	Cytosol
TYRP-MONOMER	b1907(1)	Inner_Membrane
UBIX-MONOMER_DHHB-METHYLTRANSFER-MONOMER	b2311(1) AND b2232(1)	Cytosol
UDHA-CPLX	b3962(8)	Cytosol
UDK-MONOMER	b2066(1)	Cytosol
UDPACYLGLCNACDEACETYL-MONOMER	b0096(1)	Cytosol
UDPGLCNACEPIM-MONOMER	b3786(1)	Cytosol
UDPGLUCEPIM-CPLX	b0759(2)	Cytosol
UDPHYDROXYMYRGLUCOSAMNACETYLTRANS-MONO	b0179(1)	Cytosol
UDPMANACATRANS-MONOMER	b3794(1)	Cytosol
UDPMANNACADEHYDROG-MONOMER	b3787(1)	Cytosol
UDPNACETYLGLUCOSAMACYLTRANS-CPLX	b0181(3)	Cytosol
UDPNACETYLGLUCOSAMENOLPYRTRANS-MONOMER	b3189(1)	Cytosol
UDPNACETYLMURAMATEDEHYDROG-MONOMER	b3972(1)	Cytosol
UDP-NACMURALA-GLU-LIG-MONOMER	b0088(1)	Cytosol
UDP-NACMUR-ALA-LIG-MONOMER	b0091(1)	Cytosol
UDP-NACMURALGLDAPAALIG-MONOMER	b0086(1)	Cytosol
UDP-NACMURALGLDAPLIG-MONOMER	b0085(1)	Cytosol
UGD-MONOMER	b2028(1)	Cytosol
UHPT-MONOMER	b3666(1)	Inner_Membrane
UMPKI-CPLX	b0171(6)	Cytosol
UPPSYN-CPLX	b0174(2)	Cytosol
URAA-MONOMER	b2497(1)	Inner_Membrane
URACIL-PRIBOSYLTRANS-CPLX	b2498(3)	Cytosol
UROGENDECARBOX-MONOMER	b3997(1)	Cytosol
UROGENIIISYN-MONOMER	b3804(1)	Cytosol
URPHOS-CPLX	b3831(6)	Cytosol
USHA-MONOMER	b0480(1)	Periplasm
UXAC-MONOMER	b3092(1)	Cytosol
VALINE-PYRUVATE-AMINOTRANSFER-MONOMER	b3572(1)	Cytosol
ValS_mono	b4258(1)	Cytosol
XANTHOSINEPHOSPHORY-CPLX	b2407(6)	Cytosol
XAPB-MONOMER	b2406(1)	Inner_Membrane
XASA-MONOMER	b1492(1)	Inner_Membrane
XYLE-MONOMER	b4031(1)	Inner_Membrane
XYLISOM-CPLX	b3565(4)	Cytosol
YAAJ-MONOMER	b0007(1)	Inner_Membrane
YADQ-MONOMER	b0155(1)	Inner_Membrane
YBDA-MONOMER	b0591(1)	Inner_Membrane
YccK_mono	b0969(1)	Cytosol
YCHM-MONOMER	b1206(1)	Inner_Membrane
YdaO_mono	b1344(1)	Cytosol
YDEA-MONOMER	b1528(1)	Inner_Membrane
YDGEF-CPLX	b1599(1) AND b1600(1)	Inner_Membrane
YEAV-MONOMER	b1801(1)	Inner_Membrane
YecO_mono	b1870(1)	Cytosol
YecP_mono	b1871(1)	Cytosol
YFEP-MONOMER	b2392(1)	Inner_Membrane
YfiC_mono	b2575(1)	Cytosol
YGFO-MONOMER	b2882(1)	Inner_Membrane
YGGA-MONOMER	b2923(1)	Inner_Membrane
YggH_mono	b2960(1)	Cytosol
YggJ_dim	b2946(2)	Cytosol
YGJE-MONOMER	b3063(1)	Inner_Membrane
YGJU-MONOMER	b3089(1)	Inner_Membrane
YHAU-MONOMER	b3127(1)	Inner_Membrane
YheL_mono	b3343(1)	Cytosol
YheLMN_cplx	YheL_mono(2) AND YheM_mono(2) AND YheN_mono(2)	Cytosol
YheM_mono	b3344(1)	Cytosol
YheN_mono	b3345(1)	Cytosol
YHFM-MONOMER	b3370(1)	Inner_Membrane
YHHO-MONOMER	b3469(1)	Inner_Membrane
YhhP_mono	b3470(1)	Cytosol
YHIP-MONOMER	b3496(1)	Inner_Membrane
YICE-MONOMER	b3654(1)	Inner_Membrane
YidC_MONOMER	b3705(1)	Inner_Membrane	Yes
YIDK-MONOMER	b3679(1)	Inner_Membrane
YIDT-MONOMER	b3691(1)	Inner_Membrane
YjbC_mono	b4022(1)	Cytosol
YJCG-MONOMER	b4067(1)	Inner_Membrane
YJDL-MONOMER	b4130(1)	Inner_Membrane
YJGT-MONOMER	b4265(1)	Inner_Membrane
YJIZ-MONOMER	b4356(1)	Inner_Membrane
YmfC_mono	b1135(1)	Cytosol
YNFJ-MONOMER	b1592(1)	Inner_Membrane
YqcB_mono	b2791(1)	Cytosol
YRBG-MONOMER	b3196(1)	Inner_Membrane
YrdC_mono	b3282(1)	Cytosol

## Sheet: Table 3
Translocation Pathway	Transported Proteins	Properties	Example protein	Reference
SRP/Sec pathway	Integral inner membrane	Must have membrane-spanning α-helical	Mannitol PTS permease: MtlA (b3599)	Luirink J, Sinning I 2004
SRP/Sec pathway+SecA	Integral inner membrane	Periplasmic protein with membrane-spanning N-terminus	Signal peptidase: LepB (b2568)	Deitermann S et al. 2005
SRP/Sec pathway+SecA+YidC	Integral inner membrane & lipoproteins	Experimentally validated + membrane-spanning N-terminus or a lipoprotein	Murein lipoprotein: Lpp (b1677)	Houben ENG et al 2000, Froderberg L et al 2004, Deitermann S et al 2005, Gray AN et al 2011
SRP/Sec pathway+YidC	Inner membrane	Experimentally validated	Cytochrome bo terminal oxidase submit I: CyoB (b0431)	Gray AN et al 2011, Wagner S et al 2008
SecB/Sec pathway	Periplasm	Must be periplasmic or an outer membrane β-barrel	Peptide ABC transporter, periplasmic binding protein: OppA (b1243)	Baars L et al 2006, Knoblauch NTM et al 1999
YidC insertion	(select few)	Experimentally validated	ATP synthase F1 complex, epsilon subunit: AtpC (b3731)	Van Der Laan M et al 2004, Van Bloois E et al 2004
Tat pathway	Folded peptides	Experimentally validated	Hydrogenase 1, large and small subunits: HyaAB (b0972 & b0973)	Palmer T et al 2010, Hatzixanthis K et al 2003
Lol pathway	Outer membrane lipoproteins	Outer membrane lipoprotein	Murein lipoprotein: Lpp (b1677)	Yakushi T et al 2000, Tanaka K et al 2001, Tsukahara J et al 2001, Okuda S, Tokuda H 2011
Bam pathway	Outer membrane β-barrel	Outer membrane β-barrel	Outer membrane protein A: OmpA (b0957)	Malinerni JC, Silhavy TJ 2010

## Sheet: Table 4
Metabolite	Radius
12ppd-R	4.40198
12ppd-S	4.3839
14glucan	9.05979
15dap	4.95373
23camp	5.90883
23ccmp	5.64255
23cgmp	5.84374
23cump	5.57352
23dappa	4.30213
26dap-M	4.28866
2ddglcn	5.01101
34dhpac	4.94885
3amp	5.89769
3cmp	5.67223
3gmp	5.8803
3hcinnm	5.09981
3hpp	4.48211
3hpppn	5.25483
3ump	5.63283
4abut	4.68804
4hoxpacd	4.91164
5dglcn	4.78723
5mtr	5.21451
ac	4.2409
acac	4.62162
acald	4.01294
acgal	5.25392
acgal1p	5.81139
acgam	5.27165
acgam1p	5.74111
acmana	5.14268
acmum	5.72241
acnam	5.81177
acolipa	18.8144
acser	5.0007
ade	4.51524
ADN	5.52925
adocbl	11.7965
ag	3.12079
agm	5.17746
akg	4.88581
Ala-B	4.43106
Ala-D	4.24229
Ala-L	4.33226
alaala	4.82157
All-D	4.54635
alltn	4.62531
amp	6.08681
anhgm	7.06242
Arab-L	4.33592
arbt	5.66273
Arbtn-fe3	8.04914
arbtn	7.9952
Arg-L	5.23975
Ascb-L	4.62636
Asn-L	4.43557
aso3	4.39153
Asp-L	4.45061
btn	5.67178
but	4.69712
butso3	5.30664
ca2	3.40086
cbi	9.11528
cbl1	10.4848
cd2	2.98075
cgly	5.24548
chol	4.74507
chtbs	6.6136
cit	4.85561
cl	3.1508
cm	5.97703
cmp	5.82253
co2	3.65326
cobalt2	3.40086
colipa	19.0947
Cpgn-un	9.85403
cpgn	9.85403
Crn-D	5.20068
crn	5.18126
csn	4.05035
cu	2.80071
cu2	2.80071
cyan	3.435
cynt	3.50508
Cys-D	4.47686
Cys-L	4.51261
cytd	5.22122
Dad-2	5.54641
damp	5.81497
dca	6.10818
dcmp	5.8259
dcyt	5.23254
ddca	6.51144
dgmp	6.08682
dgsn	5.52206
dha	4.48694
dimp	5.94268
din	5.34342
dms	4.59281
dmso	4.53529
dopa	5.05451
doxrbcn	7.3919
dtmp	6.11595
dump	5.78751
duri	5.03824
eca4colipa	23.8184
enlipa	16.0391
enter	8.01755
etha	4.21003
ethso3	4.87829
etoh	4.27591
f6p	5.42383
fald	3.60647
fe2	3.40086
fe3	3.40086
fe3dcit	6.87529
fe3dhbzs	5.51366
Fe3hox-un	6.6271
fe3hox	6.6271
Fecrm-un	7.85544
fecrm	8.70786
feenter	8.22724
Feoxam-un	9.02845
feoxam	8.98332
for	3.73722
fru	4.77207
frulys	6.0704
fruur	4.71927
Fuc-L	4.60652
fum	4.29842
fusa	7.23146
g1p	5.08276
g3pc	6.11292
g3pe	5.66119
g3pg	5.7948
g3pi	5.75321
g3ps	5.93688
g6p	5.13034
Gal-bD	4.79306
gal	4.52804
gal1p	5.06121
Galct-D	4.75784
Galctn-D	4.83633
Galctn-L	4.83633
galt	4.94585
galur	4.60973
gam	4.65988
gam6p	5.13413
gbbtn	5.26833
gdp	6.20015
Glc-D	4.50954
glcn	4.8806
glcr	4.65571
glcur	4.63806
glcur1p	5.08611
Gln-L	4.80223
Glu-L	4.72326
gly	4.18846
glyald	4.2852
glyb	4.69412
Glyc-R	4.38796
glyc	4.40567
glyc2p	4.85027
glyc3p	5.02911
glyclt	4.24789
gmp	6.06449
gsn	5.5004
gthox	8.47707
grthrd	6.29857
gtp	6.58129
gua	4.56293
h	2.50064
h2	2.84017
h2o	3.18484
h2o2	3.45274
h2s	3.56068
hacolipa	20.3385
halipa	17.0225
hdca	7.27375
hdcea	6.97312
hg2	2.95075
His-L	4.69734
Hom-L	4.52782
hxa	5.18341
hxan	4.37249
Idon-L	4.83633
Ile-L	4.75214
imp	5.97563
indole	4.65773
inost	4.33732
ins	5.32427
isetac	4.83273
k	4.15105
kdo2lipid4	14.0495
Lac-D	4.38333
Lac-L	4.38195
lalaDglu	5.49283
lalaDgluMdap	6.87724
lalaDgluMdapDala	7.40979
LalaLglu	5.49283
lcts	5.53279
Leu-L	4.80466
lipa	15.601
lipa_cold	16.8107
lipoate	5.59196
Lys-L	5.02494
Lyx-L	4.33942
Mal-D	4.4838
Mal-L	4.4922
malt	5.78108
malthx	9.00672
maltpt	8.32898
malttr	6.74032
maltttr	7.50959
man	4.53211
man6p	5.14453
manglyc	5.41173
melib	5.73736
meoh	3.96303
Met-D	5.1902
Met-L	5.18614
Metsox-R-L	5.14374
Metsox-S-L	5.14474
mg2	3.13079
mincyc	6.65434
minohp	6.48313
mmet	5.37579
mn2	3.40086
mnl	4.93574
mobd	4.91179
mso3	4.68207
n2o	3.76073
na1	3.67093
nac	4.69853
nh4	3.37189
ni2	3.03077
nmn	6.20554
no	3.5526
no2	3.79906
no3	4.08532
novbcn	8.24684
o16a4colipa	25.0145
o2	3.55
o2s	3.40322
ocdca	7.6018
ocdcea	7.41043
octa	5.66663
orn	4.75349
orot	4.50846
pacald	4.84336
peamn	4.94172
Phe-L	4.96973
pheme	8.19902
pi	4.18342
Pnto-R	5.73671
ppa	4.47059
ppal	4.37172
pppn	5.16478
ppt	4.08824
Pro-L	4.48526
progly	5.05302
psclys	6.0704
Pser-L	4.89482
ptrc	4.68785
pydam	5.208
pydx	5.1835
pydxn	5.24782
pyr	4.34612
quin	4.53086
r5p	5.22688
rfamp	8.64934
Rib-D	4.55553
rmn	4.5986
Sbt-D	4.90629
sel	4.5571
Ser-D	4.31091
Ser-L	4.34331
skm	4.48723
slnt	4.44738
so2	4.03936
so3	4.09811
so4	4.37599
spmd	5.65657
succ	4.67974
sucr	5.63819
sulfac	4.82003
Tartr-D	4.46033
Tartr-L	4.27738
taur	4.79052
tcynt	3.74481
thm	6.06576
Thr-L	4.38347
thrp	4.84258
thym	4.53096
thymd	5.38161
tma	4.62316
tmao	4.2694
tre	5.66577
Trp-L	5.22048
tsul	4.50078
ttdca	6.91265
ttdcea	6.61227
ttrcyc	6.34285
tungs	4.86172
tym	5.00958
Tyr-L	5.0443
tyrp	5.53414
uacgam	6.97639
udpacgal	6.99156
udpg	6.72052
udpgal	6.74225
udpglcur	6.72666
ump	5.77927
ura	4.09774
urea	3.94622
uri	5.16639
Val-L	4.53444
xan	4.5092
xmp	6.01928
xtsn	5.44088
Xyl-D	4.36666
Xylu-L	4.48996
zn2	2.79071

## Sheet: Table 5
Molecule	Surface area	Reference
Protein	Molecular weight (g/mL) * 1.21 / membrane thickness (nm)	Gohlke U et al. 2005, Harpaz Y et al. 1994
Lipoprotein	0.5 nm2	Neidhart 1996
Kdo 2 lipid IV	1.212 nm2	Neidhart 1996
Phosphotidylglycerol	0.5 nm2	Neidhart 1996
Phosphotidylethalamine	0.5 nm2	Neidhart 1996
Cardiolipin	1.0 nm2	Neidhart 1996

## Sheet: Table 6
Growth Nutrient (model identifier)	Maximum Source Reaction Flux (mmol gDW-1 h-1)
Chloride (cl)	1000
Magnesium (mg2)	1000
Molybdate (mobd)	1000
Nickel (ni2)	1000
Selenate (sel)	1000
Carbon Dioxide (co2)	1000
Calcium (ca2)	1000
Zinc (zn2)	1000
Phosphate (pi)	1000
Oxygen (o2)	1000
Manganese (mn2)	1000
Ammonium (nh4)	1000
Cob(I)alamin (cbl1)	1000
Sulfate (so4)	1000
Selenite (slnt)	1000
Copper (cu2)	1000
H+ (h)	1000
Potassium (k)	1000
D-Glucose (glc_DASH_D)	1000
Cobalt (cobalt2)	1000
Water (h2o)	1000
Sodium (na1)	1000
Iron(II) (fe2)	1000
Iron(III) (fe3)	1000
Tungstate (tungs)	1000
Cesium (cs)	1000
