# Supplementary material for: Reconstruction and modeling protein translocation and compartmentalization in Escherichia coli at the genome-scale
Source: BMC Syst Biol. 2014 Sep 18;8:110. doi: 10.1186/s12918-014-0110-6 (PMC4177180; doi:10.1186/s12918-014-0110-6)
Supplement: Additional file 4 — i JL1678-ME. The iJL1678-ME model in python pickle format along with sample python scripts and a README file to run a simulation. [file 12918_2014_110_MOESM4_ESM.zip]

Archive with 5 entries (4 files):
- Additional_file_4/Additional_file_4/
- Additional_file_4/Additional_file_4/iJL1678_ME.pickle
- Additional_file_4/Additional_file_4/load_cobra_model_substitute_and_write_lp_file.py
- Additional_file_4/Additional_file_4/parse_solution_file.py
- Additional_file_4/Additional_file_4/README.txt
