# Supplementary material for: Reconstruction and modeling protein translocation and compartmentalization in Escherichia coli at the genome-scale
Source: BMC Syst Biol. 2014 Sep 18;8:110. doi: 10.1186/s12918-014-0110-6 (PMC4177180; doi:10.1186/s12918-014-0110-6)
Supplement: Additional file 4 — i JL1678-ME. The iJL1678-ME model in python pickle format along with sample python scripts and a README file to run a simulation. [file 12918_2014_110_MOESM4_ESM.zip › Additional_file_4/Additional_file_4/load_cobra_model_substitute_and_write_lp_file.py]

## from O'Brien at al. MSB 2013

from copy import deepcopy
from cPickle import load, dump
from sympy import Symbol
from numpy import linspace
from multiprocessing import Pool
from cobra.solvers.glpk_solver import create_problem

def write_lp_file(cobra_model, the_objective='G6931_Cytosol_sink', objective_sense='minimize', lp_file_prefix='e_coli_me_model3'):
    '''
    required input:
    cobra_model: the COBRApy model structure provided
    
    output:
    An LP file to be used with soplex to solve the model
    
    '''
    
    for rxn in cobra_model.reactions:
        for met in rxn._metabolites:
            met._reaction.add(rxn)

    basis_compatible_encode_dict = {}

    counter = 0
    for rxn in cobra_model.reactions:
        the_id = 'r_'+str(counter)
        basis_compatible_encode_dict[rxn.id] = the_id
        rxn.id= the_id
        counter +=1

    counter = 0
    for met in cobra_model.metabolites:
        the_id = 'm_'+str(counter)
        basis_compatible_encode_dict[met.id] = the_id
        met.id= the_id
        counter +=1

    constructed_problem = create_problem(cobra_model, objective_sense=objective_sense)
    constructed_problem.write(cpxlp='' + lp_file_prefix+'.lp')
    
    fout = open('basis_compatible_encode_dict3.pickle','w')
    dump(basis_compatible_encode_dict, fout)
    fout.close()

def parameterize_model(cobra_model, substitution_dict, with_capacity_constraint=True):
    count = 0;
    number_of_sig_digits=4
    from decimal import Decimal, getcontext
    getcontext().prec=number_of_sig_digits

    for reaction in cobra_model.reactions:
        count+=1;

        if 'sympy' in str(type(reaction.lower_bound)):
            reaction.lower_bound = Decimal(str(reaction.lower_bound.evalf(subs=substitution_dict))).normalize()
        
        if 'sympy' in str(type(reaction.upper_bound)):
            reaction.upper_bound = Decimal(str(reaction.upper_bound.evalf(subs=substitution_dict))).normalize()

        for k, v in reaction._metabolites.items():
            if  'sympy' in str(type(v)):
                reaction._metabolites[cobra_model.metabolites.get_by_id(k.id)] = Decimal(str(v.evalf(subs=substitution_dict))).normalize() # is this consistent with before?

        if count % 1000 == 0:
            print '%1.2f percent done substituting...'%(100.*float(count)/len(cobra_model.reactions))

    for metabolite in cobra_model.metabolites:
        if 'sympy' in str(type(metabolite._bound)):
            metabolite._bound = Decimal(str(metabolite._bound.evalf(subs=substitution_dict))).normalize()

    if with_capacity_constraint==False:
        cobra_model.metabolites.get_by_id('biomass_capacity_lower')._bound = 1000.0 # not constraining at all  (x+y+z <= 1000)
        cobra_model.metabolites.get_by_id('biomass_capacity_upper')._bound = 1000.0 # not constraining at all  (-x -y -z <= 1000)

if __name__ == "__main__":
    # set parameters
    substitution_dict = {
                        "growth_rate_in_per_hour": 1.0,
                        "mRNA_mean_lifetime_minutes":5.0,
                        "lol_efficiency_in_per_second":0.9, 
                        "bam_efficiency_in_per_second":0.0267, 
                        "tat_translocation_efficiency_per_second":0.0125, 
                        "secA_translocation_efficiency_aa_per_second":4.0, 
                        "proportion_of_rna_that_is_mrna":0.02,
                        "proportion_of_rna_that_is_trna":0.12,
                        "proportion_of_rna_that_is_rrna":0.86,
                        "average_rna_nt_mw":324.,
                        "average_aa_mw":109.,
                        "mass_rrna_per_ribosome":1700.*1000, 
                        "average_trna_mw":25000., 
                        "enzyme_efficiency_scaling": 1.0, 
                        "percent_nadh_dehydrogenase_that_ndh1": 0.5,
                        "unmodeled_protein_proportion_of_proteome": 0.36,
                        "gam_value" : 34.98,
                        "proportion_of_inner_membrane_sa_that_is_protein":0.75,
                        "proportion_of_outer_membrane_sa_that_is_protein":0.75,
                        "ngam_value":1.
                        }


    
    print 'Loading symbolic model pickle...'
    f = open('iJL1678_ME.pickle','r')
    cobra_model = load(f)
    f.close()

    # providing unlimited D-Glucose, a 'batch' growth simulation. The default model provides 10 mmol /gDW h D-Glucose.
    cobra_model.reactions.get_by_id('D-Glucose_source').upper_bound = 1000; 
    
    # set a dummy objective
    cobra_model.reactions.get_by_id('G6931_Cytosol_sink').objective_coefficient = 1; 
    
    
    print 'Substituting parameters (this may take awhile)...'
    parameterize_model(cobra_model, substitution_dict, with_capacity_constraint=True)
    print 'Writing LP file...'
    write_lp_file(cobra_model)
